# Supplementary material for: The self-association equilibrium of DNAJA2 regulates its interaction with unfolded substrate proteins and with Hsc70
Source: Nat Commun. 2023 Sep 5;14:5436. doi: 10.1038/s41467-023-41150-8 (PMC10480186; doi:10.1038/s41467-023-41150-8)
Supplement: Supplementary file 3 — Source Data [file 41467_2023_41150_MOESM3_ESM.xlsx]

## Sheet: FIGURE 1
FIGURE 1a									FIGURE 1b									FIGURE 1c					FIGURE 1d								FIGURE 1e									FIGURE 1f
DLS Volumen (%)																		Time (min)	OD 450 nm	x-fit	y-fit		DLS Volumen (%)								DLS Volumen (%)									Light scattering at 300 nm of wt DNAJA2 and mutants +/- 1,6-Hexanediol
﻿	DNAJA2						DNAJB1											0	3454020	5.3333	﻿3307830.1366		Size (nm)	DNAJA2		Size (nm)	DNAJA2DG/FR	DNAJA2DCD	DNAJB1		Size (nm)	DNAJA2		Size (nm)	DNAJA2DJD	DNAJA2LQ	DNAJA2DZFLR	DNAJB1			I		II		III		-		+
Size (nm)	50 mM NaCl	300 mM NaCl	5% 1,6-Hexanediol	At 40ºC		Size (nm)												0.0016667	3422830	5.3862	3.2731e+06		4.849	0		0.4	0	0	0		4.849	0		0.4	0	0	0	0			-	+	-	+	-	+	mean	SD	mean
4.849	0	0	0	0		0.4	0											0.0033333	3419430	5.439	3.23914e+06																			﻿wt JA2	0.9987	0.466811	1.02769	0.4895	0.987801	0.43325	1.00473	0.0206174	0.463187
																		0.005	3508800	5.4919	3.20594e+06		5.615	0		0.4632	0	0	0		5.615	0		0.4632	0	0	0	0		DG/FR	1.51628	0.512375	1.37322	0.413937	1.4043	0.465598	1.43127	0.0752452	0.46397
5.615	0	0	0.0098	0		0.4632	0											0.0066667	3467940	5.5448	3.17348e+06																			DCD	0.289099	0.228767	0.200099	0.207011	0.170988	0.19871	0.220062	0.0615342	0.211496
																		0.0083333	3365920	5.5976	3.14175e+06		6.503	0		0.5365	0	0	0		6.503	0		0.5365	0	0	0	0		DJD	0.564964	0.517261	0.59306	0.53435	0.526639	0.550146	0.561554	0.0333412	0.533919
6.503	0	0	0.4059	0		0.5365	0											0.01	3348870	5.6505	3.11072e+06																			DZFLR	0.190361	0.187907	0.209199	0.197601	0.187671	0.18646	0.195744	0.01173	0.190656
																		0.0117	3410240	5.7033	3.08039e+06		7.531	0		0.6213	0	0	0		7.531	0		0.6213	0	0	0	0		JA1 LQ	0.339424	0.443122	0.391943	0.400742	0.323657	0.416345	0.351675	0.0357536	0.42007
7.531	0	1.7	1.3137	0		0.6213	0											0.0133	3348640	5.7562	3.05073e+06																			JB1	0.16849	0.161042	0.194241	0.178014	0.171842	0.14532	0.178191	0.0140004	0.161459
																		0.015	3357440	5.8091	3.02173e+06		8.721	0		0.7195	0	0	0		8.721	0		0.7195	0	0	0	0
8.721	0	8.3	2.4529	1.4		0.7195	0											0.0167	3416620	5.8619	2.99338e+06
																		0.0183	3469260	5.9148	2.96566e+06		10.1	0		0.8332	0	0	0		10.1	0		0.8332	0	0	0	0
10.1	0	17.6	4.951	5		0.8332	0											0.02	3367170	5.9676	2.93857e+06
																		0.0217	3458060	6.0205	2.91207e+06		11.7	0.1		0.9649	0	0	0		11.7	0.1		0.9649	0	0	0	0
11.7	0.1	21.5	10.8529	8.4		0.9649	0											0.0233	3279930	6.0733	2.88617e+06																			FIGURE 1f (inset left)
																		0.025	3351990	6.1262	2.86084e+06		13.54	0.3		1.117	0	0	0		13.54	0.3		1.117	0	0	0	0
13.54	0.3	18.8	18.6863	11.8		1.117	0											0.0267	3413740	6.1791	2.83608e+06
																		0.0283	3588300	6.2319	2.81187e+06		15.69	1.2		1.294	0	0	0		15.69	1.2		1.294	0	0	0	0
15.69	1.2	14.7	22.2765	16.5		1.294	0											0.03	3544640	6.2848	2.7882e+06
																		0.0317	3583810	6.3376	2.76506e+06		18.17	3.2		1.499	0	0	0		18.17	3.2		1.499	0	0	0	0
18.17	3.2	9.1	18.3216	18.5		1.499	0											0.0333	3472490	6.3905	2.74244e+06
																		0.035	3474370	6.4434	2.72032e+06		21.04	5.7		1.736	0	0	0		21.04	5.7		1.736	0	0	0	0
21.04	5.7	3.2	10.8686	15.4		1.736	0											0.0367	3365580	6.4962	2.69869e+06
																		0.0383	3481360	6.5491	2.67755e+06		24.36	7.9		2.01	0	0	0		24.36	7.9		2.01	0	0	0	0
24.36	7.9	0.7	4.9608	10.1		2.01	0											0.04	3461700	6.6019	2.65688e+06
																		0.0417	3382580	6.6548	2.63666e+06		28.21	8.9		2.328	0	0	0		28.21	8.9		2.328	0	0	0	0
28.21	8.9	0.8	1.9216	5.7		2.328	0											0.0433	3439590	6.7076	2.6169e+06
																		0.045	3520730	6.7605	2.59758e+06		32.67	8.9		2.696	0	0	0		32.67	8.9		2.696	0	0	0	0
32.67	8.9	0.7	0.7902	2.9		2.696	0											0.0467	3611110	6.8134	2.57869e+06
																		0.0483	3524750	6.8662	2.56023e+06		37.84	8.6		3.122	0	0	0		37.84	8.6		3.122	0	0	0	0
37.84	8.6	0.5	0.4569	1.5		3.122	0											0.05	3471200	6.9191	2.54217e+06
																		0.0517	3371290	6.9719	2.52452e+06		43.82	8.6		3.615	0	0	0		43.82	8.6		3.615	0	0	0	0
43.82	8.6	0.3	0.3314	0.7		3.615	0											0.0533	3394430	7.0248	2.50726e+06
																		0.055	3370850	7.0776	2.49039e+06		50.75	8.7		4.187	0	0	0		50.75	8.7		4.187	0	0.1	0	0
50.75	8.7	0.2	0.2392	0.4		4.187	0											0.0567	3544610	7.1305	2.47389e+06
																		0.0583	3447030	7.1834	2.45776e+06		58.77	8.6		4.849	0	0	0		58.77	8.6		4.849	0	0.2	0	0
58.77	8.6	0.1	0.1471	0.2		4.849	0											0.06	3499010	7.2362	2.44199e+06
																		0.0617	3405180	7.2891	2.42657e+06		68.06	7.9		5.615	0	0	1.1667		68.06	7.9		5.615	0	0.4	0.5	1.1667
68.06	7.9	0	0.0843	0.1		5.615	1.1667											0.0633	3393480	7.3419	2.4115e+06
																		0.065	3480750	7.3948	2.39676e+06		78.82	6.7		6.503	0	0	19.0556		78.82	6.7		6.503	0	0.8	5.2	19.0556
78.82	6.7	0	0.049	0.1		6.503	19.0556											0.0667	3474540	7.4477	2.38235e+06
																		0.0683	3494300	7.5005	2.36826e+06		91.28	5.2		7.531	0	0.16	41.6556		91.28	5.2		7.531	0	3.8	16.3	41.6556
91.28	5.2	0	0.0392	0		7.531	41.6556											0.07	3367570	7.5534	2.35449e+06
																		0.0717	3613550	7.6062	2.34102e+06		105.7	3.7		8.721	0	0.4767	30.7778		105.7	3.7		8.721	0.1	11.4	25.6	30.7778
105.7	3.7	0.1	0.0627	0.1		8.721	30.7778											0.0733	3445450	7.6591	2.32786e+06
																		0.075	3310590	7.7119	2.31498e+06		122.4	2.5		10.1	0.0551	0.5433	7.0333		122.4	2.5		10.1	2.3	19.5	24.3	7.0333
122.4	2.5	0.1	0.0843	0.2		10.1	7.0333											0.0767	3533830	7.7648	2.3024e+06
																		0.0783	3375220	7.8177	2.29009e+06		141.8	1.5		11.7	0.1641	0.3633	0		141.8	1.5		11.7	9.4	22	15.7	0
141.8	1.5	0.2	0.1137	0.3		11.7	0											0.08	3386350	7.8705	2.27807e+06
																		0.0817	3494100	7.9234	2.2663e+06		164.2	0.9		13.54	0.2449	3.2633	0		164.2	0.9		13.54	18.8	18.5	7.4	0
164.2	0.9	0.3	0.1157	0		13.54	0											0.0833	3420720	7.9762	2.2548e+06
																		0.085	3446300	8.0291	2.24356e+06		190.1	0.4		15.69	1.2507	16.6867	0		190.1	0.4		15.69	23.1	12.4	2.7	0
190.1	0.4	0	0.1059	0		15.69	0											0.0867	3503730	8.082	2.23257e+06
																		0.0883	3388510	8.1348	2.22182e+06		220.2	0.2		18.17	4.5842	31.7433	0		220.2	0.2		18.17	20.2	6.8	0.9	0
220.2	0.2	0	0.0961	0		18.17	0											0.09	3470240	8.1877	2.21132e+06
																		0.0917	3372770	8.2405	2.20104e+06		255	0.1		21.04	8.4076	28.0833	0		255	0.1		21.04	13.7	3	0.4	0
255	0.1	0	0.0706	0		21.04	0											0.0933	3430050	8.2934	2.191e+06
																		0.095	3819790	8.3462	2.18118e+06		295.3	0		24.36	9.355	12.1733	0		295.3	0		24.36	7.5	1	0.3	0
295.3	0	0	0.049	0		24.36	0											0.0967	3475510	8.3991	2.17158e+06
																		0.0983	3416270	8.452	2.16219e+06					28.21	7.7534	2.4367	0					28.21	3.3	0.2	0.2	0
			0.0373			28.21	0											0.1	3387200	8.5048	2.15302e+06
																		0.1017	3408750	8.5577	2.14404e+06					32.67	6.253	0.15	0					32.67	1.1	0	0.1	0
			0.0196			32.67	0											0.1033	3287150	8.6105	2.13527e+06
																		0.105	3403660	8.6634	2.1267e+06					37.84	6.4879	0.01	0					37.84	0.3	0	0	0
			0.00588			37.84	0											0.1067	3406970	8.7162	2.11831e+06
																		0.1083	3391850	8.7691	2.11011e+06					43.82	8.4141	0	0					43.82	0.1	0	0	0
			0.00196			43.82	0											0.11	3507440	8.822	2.1021e+06
																		0.1117	3620450	8.8748	2.09426e+06					50.75	10.4089	0	0					50.75	0	0	0	0
			0			50.75	0											0.1133	3417310	8.9277	2.0866e+06
																		0.115	3423030	8.9805	2.07911e+06					58.77	10.8647	0	0					58.77	0	0	0	0
			0			58.77	0											0.1167	3419880	9.0334	2.07179e+06
																		0.1183	3320170	9.0863	2.06462e+06					68.06	9.5266	0	0					68.06	0	0	0	0
			0.00196			68.06	0											0.12	3423200	9.1391	2.05762e+06
																		0.1217	3389280	9.192	2.05078e+06					78.82	7.1448	0	0					78.82	0	0	0	0
			0			78.82	0											0.1233	3425380	9.2448	2.04409e+06
																		0.125	3547500	9.2977	2.03755e+06					91.28	4.6188	0	0					91.28	0	0	0	0
			0			91.28	0											0.1267	4113870	9.3505	2.03115e+06
																		0.1283	3443130	9.4034	2.0249e+06					105.7	2.5645	0	0					105.7	0	0	0	0
			0			105.7	0											0.13	3401390	9.4563	2.01878e+06
																		0.1317	3468770	9.5091	2.0128e+06					122.4	1.1986	0	0					122.4	0	0	0	0
			0			122.4	0											0.1333	3456770	9.562	2.00696e+06
																		0.135	3369010	9.6148	2.00124e+06					141.8	0.4623	0	0					141.8	0	0	0	0
			0			141.8	0											0.1367	3394520	9.6677	1.99566e+06
																		0.1383	3467010	9.7206	1.9902e+06					164.2	0.144	0	0					164.2	0	0	0	0
			0			164.2	0											0.14	3408570	9.7734	1.98485e+06
																		0.1417	3486150	9.8263	1.97963e+06					190.1	0.0377	0	0					190.1	0	0	0	0
			0			190.1	0											0.1433	3309570	9.8791	1.97453e+06
																		0.145	3393500	9.932	1.96954e+06					220.2	0.00909	0	0					220.2	0	0	0	0
			0			220.2	0											0.1467	3428240	9.9848	1.96466e+06
																		0.1483	3382310	10.0377	1.95989e+06					255	0.00313	0	0					255	0	0	0	0
			0			255	0											0.15	3777140	10.0906	1.95522e+06
																		0.1517	3474830	10.1434	1.95066e+06					295.3	0.00156	0	0					295.3	0	0	0	0
			0			295.3	0											0.1533	3627460	10.1963	1.9462e+06
																		0.155	3482740	10.2491	1.94185e+06					342	0	0.00333	0.0889					342	0	0	0	0.0889
			0			342	0.0889											0.1567	3469090	10.302	1.93758e+06
																		0.1583	3359550	10.3549	1.93342e+06					396.1	0	0.00667	0.1333					396.1	0	0	0	0.1333
			0.00196			396.1	0.1333											0.16	3362030	10.4077	1.92934e+06
																		0.1617	3387170	10.4606	1.92536e+06					458.7	0	0.00667	0.0778					458.7	0	0	0	0.0778
			0.00196			458.7	0.0778											0.1633	3328930	10.5134	1.92147e+06
																		0.165	3351360	10.5663	1.91766e+06					531.2	0	0.01	0					531.2	0	0	0	0
			0			531.2	0											0.1667	3329540	10.6191	1.91394e+06
																		0.1683	3357940	10.672	1.9103e+06					615.1	0	0.02	0					615.1	0	0	0	0
			0			615.1	0											0.17	3325290	10.7249	1.90674e+06
																		0.1717	3374700	10.7777	1.90326e+06					712.4	0	0.0533	0					712.4	0	0	0	0
			0			712.4	0											0.1733	3363100	10.8306	1.89986e+06
																		0.175	3376170	10.8834	1.89653e+06					825	0	0.1067	0					825	0	0	0	0
			0			825	0											0.1767	3382580	10.9363	1.89328e+06
																		0.1783	3424690	10.9891	1.8901e+06					955.4	0	0.22	0					955.4	0	0	0	0
						955.4	0											0.18	3483830	11.042	1.887e+06
																		0.1817	3543460	11.0949	1.88396e+06					1106	0	0.4533	0					1106	0	0	0	0
						1106	0											0.1833	3647250	11.1477	1.88099e+06
																		0.185	3479920	11.2006	1.87808e+06					1281	0	0.7533	0					1281	0	0	0	0
						1281	0											0.1867	3369930	11.2534	1.87524e+06
																		0.1883	3546520	11.3063	1.87247e+06					1484	0	0.8967	0					1484	0	0	0	0
						1484	0											0.19	3490110	11.3592	1.86975e+06
																		0.1917	3460710	11.412	1.8671e+06					1718	0	0.76	0					1718	0	0	0	0
						1718	0											0.1933	3514290	11.4649	1.86451e+06
																		0.195	3611270	11.5177	1.86197e+06					1990	0.00128	0.44	0					1990	0	0	0	0
						1990	0											0.1967	3445950	11.5706	1.85949e+06
																		0.1983	3413810	11.6234	1.85706e+06					2305	0.00128	0.15	0					2305	0	0	0	0
						2305	0											0.2	3517260	11.6763	1.85469e+06
																		0.2017	3520980	11.7292	1.85238e+06					2669	0.00256	0.0167	0					2669	0	0	0	0
						2669	0											0.2033	3454990	11.782	1.85011e+06
																		0.205	3520480	11.8349	1.84789e+06					3091	0.00385	0	0					3091	0	0	0	0
						3091	0											0.2067	3433430	11.8877	1.84573e+06
																		0.2083	3373330	11.9406	1.84361e+06					3580	0.00513	0	0					3580	0	0	0	0
						3580	0											0.21	3351740	11.9935	1.84154e+06
																		0.2117	3427670	12.0463	1.83951e+06					4145	0.00513	0	0					4145	0	0	0	0
						4145	0											0.2133	3492300	12.0992	1.83754e+06
																		0.215	3530790	12.152	1.8356e+06					4801	0.00641	0	0					4801	0	0	0	0
						4801	0											0.2167	3545660	12.2049	1.83371e+06
																		0.2183	3392200	12.2577	1.83186e+06					5560	0.00385	0	0					5560	0	0	0	0
						5560	0											0.22	3446010	12.3106	1.83005e+06
																		0.2217	3411410	12.3635	1.82828e+06					6439	0.00128	0	0					6439	0	0	0	0
						6439	0											0.2233	3449790	12.4163	1.82655e+06
																		0.225	3473760	12.4692	1.82486e+06					7456	0	0	0					7456	0	0		0
						7456	0											0.2267	3434590	12.522	1.82321e+06
																		0.2283	3452830	12.5749	1.8216e+06					8635	0	0	0					8635	0	0		0
						8635	0											0.23	3381280	12.6277	1.82002e+06
																		0.2317	3372050	12.6806	1.81847e+06					10000	0	0	0					10000	0	0		0
						10000	0											0.2333	3419500	12.7335	1.81696e+06
																		0.235	3428710	12.7863	1.81549e+06
																		0.2367	3381300	12.8392	1.81404e+06
																		0.2383	3476470	12.892	1.81263e+06
																		0.24	3364010	12.9449	1.81125e+06
																		0.2417	3463480	12.9978	1.8099e+06
																		0.2433	3420440	13.0506	1.80858e+06
																		0.245	3373560	13.1035	1.80729e+06
																		0.2467	3418600	13.1563	1.80603e+06
																		0.2483	3518350	13.2092	1.8048e+06
																		0.25	3427460	13.262	1.8036e+06
																		0.2517	3536600	13.3149	1.80242e+06
																		0.2533	3453230	13.3678	1.80127e+06
																		0.255	3412800	13.4206	1.80014e+06
																		0.2567	3382310	13.4735	1.79904e+06
																		0.2583	3405100	13.5263	1.79796e+06
																		0.26	3567380	13.5792	1.79691e+06
																		0.2617	3401560	13.6321	1.79588e+06
																		0.2633	3412360	13.6849	1.79488e+06
																		0.265	3448460	13.7378	1.79389e+06
																		0.2667	3361830	13.7906	1.79293e+06
																		0.2683	3472210	13.8435	1.79199e+06
																		0.27	3397070	13.8963	1.79107e+06
																		0.2717	3366650	13.9492	1.79017e+06
																		0.2733	3339570	14.0021	1.78929e+06
																		0.275	3370590	14.0549	1.78844e+06
																		0.2767	3408230	14.1078	1.7876e+06
																		0.2783	3505880	14.1606	1.78677e+06
																		0.28	3393420	14.2135	1.78597e+06
																		0.2817	3456210	14.2663	1.78519e+06
																		0.2833	3337410	14.3192	1.78442e+06
																		0.285	3420340	14.3721	1.78367e+06
																		0.2867	3504860	14.4249	1.78294e+06
																		0.2883	3516600	14.4778	1.78222e+06
																		0.29	3471500	14.5306	1.78152e+06
																		0.2917	3416830	14.5835	1.78083e+06
																		0.2933	3555330	14.6364	1.78016e+06
																		0.295	3328180	14.6892	1.77951e+06
																		0.2967	3408150	14.7421	1.77887e+06
																		0.2983	3467760	14.7949	1.77824e+06
																		0.3	3373020	14.8478	1.77763e+06
																		0.3017	3356100	14.9006	1.77703e+06
																		0.3033	3280880	14.9535	1.77644e+06
																		0.305	3407910	15.0064	1.77587e+06
																		0.3067	3393330	15.0592	1.77531e+06
																		0.3083	3471740	15.1121	1.77476e+06
																		0.31	3383690	15.1649	1.77423e+06
																		0.3117	3531220	15.2178	1.77371e+06
																		0.3133	3414120	15.2707	1.77319e+06
																		0.315	3342020	15.3235	1.77269e+06
																		0.3167	3350170	15.3764	1.77221e+06
																		0.3183	3423990	15.4292	1.77173e+06
																		0.32	3376740	15.4821	1.77126e+06
																		0.3217	3345890	15.5349	1.7708e+06
																		0.3233	3352380	15.5878	1.77036e+06
																		0.325	3379790	15.6407	1.76992e+06
																		0.3267	3458970	15.6935	1.76949e+06
																		0.3283	3464160	15.7464	1.76908e+06
																		0.33	3406870	15.7992	1.76867e+06
																		0.3317	3440590	15.8521	1.76827e+06
																		0.3333	3317950	15.9049	1.76788e+06
																		0.335	3310110	15.9578	1.7675e+06
																		0.3367	3307890	16.0107	1.76713e+06
																		0.3383	3332580	16.0635	1.76676e+06
																		0.34	3351960	16.1164	1.7664e+06
																		0.3417	3347890	16.1692	1.76606e+06
																		0.3433	3426540	16.2221	1.76572e+06
																		0.345	3503570	16.275	1.76538e+06
																		0.3467	3457820	16.3278	1.76506e+06
																		0.3483	3431080	16.3807	1.76474e+06
																		0.35	3370710	16.4335	1.76443e+06
																		0.3517	3509860	16.4864	1.76412e+06
																		0.3533	3450190	16.5392	1.76383e+06
																		0.355	3442300	16.5921	1.76353e+06
																		0.3567	3426100	16.645	1.76325e+06
																		0.3583	3383410	16.6978	1.76297e+06
																		0.36	3362220	16.7507	1.7627e+06
																		0.3617	3446010	16.8035	1.76243e+06
																		0.3633	3442710	16.8564	1.76217e+06
																		0.365	3479700	16.9093	1.76192e+06
																		0.3667	3377770	16.9621	1.76167e+06
																		0.3683	3287780	17.015	1.76143e+06
																		0.37	3476910	17.0678	1.76119e+06
																		0.3717	3464750	17.1207	1.76096e+06
																		0.3733	3415800	17.1735	1.76073e+06
																		0.375	3428270	17.2264	1.76051e+06
																		0.3767	3526360	17.2793	1.76029e+06
																		0.3783	3669140	17.3321	1.76008e+06
																		0.38	3519970	17.385	1.75987e+06
																		0.3817	3522660	17.4378	1.75967e+06
																		0.3833	3499580	17.4907	1.75947e+06
																		0.385	3437340	17.5435	1.75928e+06
																		0.3867	3445910	17.5964	1.75909e+06
																		0.3883	3464090	17.6493	1.7589e+06
																		0.39	3395610	17.7021	1.75872e+06
																		0.3917	3447930	17.755	1.75855e+06
																		0.3933	3461040	17.8078	1.75837e+06
																		0.395	3390830	17.8607	1.7582e+06
																		0.3967	3365180	17.9136	1.75804e+06
																		0.3983	3405630	17.9664	1.75788e+06
																		0.4	3464950	18.0193	1.75772e+06
																		0.4017	3377930	18.0721	1.75756e+06
																		0.4033	3421000	18.125	1.75741e+06
																		0.405	3400850	18.1778	1.75726e+06
																		0.4067	3391390	18.2307	1.75712e+06
																		0.4083	3483610	18.2836	1.75698e+06
																		0.41	3520750	18.3364	1.75684e+06
																		0.4117	3513030	18.3893	1.75671e+06
																		0.4133	3414140	18.4421	1.75657e+06
																		0.415	3403390	18.495	1.75644e+06
																		0.4167	3493720	18.5479	1.75632e+06
																		0.4183	3429500	18.6007	1.75619e+06
																		0.42	3391590	18.6536	1.75607e+06
																		0.4217	3362030
																		0.4233	3409920
																		0.425	3401670
																		0.4267	3426750
																		0.4283	3417710
																		0.43	3457800
																		0.4317	3430710
																		0.4333	3350750
																		0.435	3302780
																		0.4367	3345760
																		0.4383	3333910
																		0.44	3454990
																		0.4417	3492180
																		0.4433	3385200
																		0.445	3405130
																		0.4467	3449980
																		0.4483	3534990
																		0.45	3485470
																		0.4517	3479830
																		0.4533	3415590
																		0.455	3390360
																		0.4567	3418250
																		0.4583	3491610
																		0.46	3434770
																		0.4617	3437010
																		0.4633	3644780
																		0.465	3431310
																		0.4667	3529750
																		0.4683	3444940
																		0.47	3402120
																		0.4717	3451680
																		0.4733	3398420
																		0.475	3450230
																		0.4767	3426680
																		0.4783	3463970
																		0.48	3496840
																		0.4817	3408400
																		0.4833	3442900
																		0.485	3397020
																		0.4867	3421050
																		0.4883	3423760
																		0.49	3639430
																		0.4917	3422890
																		0.4933	3614550
																		0.495	3416390
																		0.4967	3475140
																		0.4983	3363320
																		0.5	3377280
																		0.5017	3469980
																		0.5033	3380030
																		0.505	3383600
																		0.5067	3359060
																		0.5083	3566700
																		0.51	3988150
																		0.5117	3502250
																		0.5133	3689090
																		0.515	3374200
																		0.5167	3366210
																		0.5183	3347990
																		0.52	3461240
																		0.5217	3496160
																		0.5233	3465290
																		0.525	3493410
																		0.5267	3521170
																		0.5283	3450840
																		0.53	3569790
																		0.5317	3739600
																		0.5333	3458660
																		0.535	3400000
																		0.5367	3434570
																		0.5383	3367190
																		0.54	3332150
																		0.5417	3516870
																		0.5433	3507500
																		0.545	3528930
																		0.5467	3374660
																		0.5483	3328210
																		0.55	3393590
																		0.5517	3456250
																		0.5533	3376740
																		0.555	3635460
																		0.5567	3570160
																		0.5583	3604920
																		0.56	3631220
																		0.5617	3484740
																		0.5633	3404600
																		0.565	3396800
																		0.5667	3343930
																		0.5683	3486940
																		0.57	3525920
																		0.5717	3479390
																		0.5733	3448550
																		0.575	3461170
																		0.5767	3435610
																		0.5783	3414070
																		0.58	3462490
																		0.5817	3440820
																		0.5833	3309160
																		0.585	3379380
																		0.5867	3389980
																		0.5883	3424620
																		0.59	3424400
																		0.5917	3421160
																		0.5933	3348510
																		0.595	3349320
																		0.5967	3413080
																		0.5983	3437240
																		0.6	3450930
																		0.6017	3525670
																		0.6033	3537830
																		0.605	3428670
																		0.6067	3386020
																		0.6083	3380110
																		0.61	3425460
																		0.6117	3519740
																		0.6133	3461720
																		0.615	3689780
																		0.6167	3788720
																		0.6183	3823750
																		0.62	3492780
																		0.6217	3412730
																		0.6233	3401890
																		0.625	3414550
																		0.6267	3452010
																		0.6283	3399150
																		0.63	3666470
																		0.6317	3516830
																		0.6333	3558460
																		0.635	3763270
																		0.6367	3377830
																		0.6383	3383900
																		0.64	3439440
																		0.6417	3358670
																		0.6433	3421230
																		0.645	3472450
																		0.6467	3428290
																		0.6483	3453990
																		0.65	3492840
																		0.6517	3519500
																		0.6533	3461220
																		0.655	3464610
																		0.6567	3426280
																		0.6583	3465200
																		0.66	3351110
																		0.6617	3427410
																		0.6633	3366260
																		0.665	3309990
																		0.6667	3428230
																		0.6683	3446680
																		0.67	3366440
																		0.6717	3462410
																		0.6733	3351760
																		0.675	3344360
																		0.6767	3337740
																		0.6783	3338660
																		0.68	3386860
																		0.6817	3448220
																		0.6833	3446470
																		0.685	3411390
																		0.6867	3375040
																		0.6883	3444420
																		0.69	3448480
																		0.6917	3410710
																		0.6933	3374280
																		0.695	3334860
																		0.6967	3264570
																		0.6983	3395370
																		0.7	3424830
																		0.7017	3300240
																		0.7033	3446040
																		0.705	3357270
																		0.7067	3273300
																		0.7083	3389850
																		0.71	3542550
																		0.7117	3520280
																		0.7133	3509590
																		0.715	3463010
																		0.7167	3376370
																		0.7183	3413790
																		0.72	3705020
																		0.7217	3520940
																		0.7233	3582610
																		0.725	3447940
																		0.7267	3466930
																		0.7283	3427590
																		0.73	3369360
																		0.7317	3452330
																		0.7333	3488460
																		0.735	3407170
																		0.7367	3388830
																		0.7383	3403910
																		0.74	3398720
																		0.7417	3485100
																		0.7433	3358150
																		0.745	3398350
																		0.7467	3450140
																		0.7483	3363710
																		0.75	3360730
																		0.7517	3320660
																		0.7533	3451030
																		0.755	3352450
																		0.7567	3351270
																		0.7583	3286070
																		0.76	3343140
																		0.7617	3412540
																		0.7633	3384760
																		0.765	3369170
																		0.7667	3415960
																		0.7683	3621830
																		0.77	3549750
																		0.7717	3404550
																		0.7733	3498330
																		0.775	3336160
																		0.7767	3383120
																		0.7783	3458920
																		0.78	3337660
																		0.7817	3418040
																		0.7833	3319560
																		0.785	3468230
																		0.7867	3413500
																		0.7883	3462180
																		0.79	3491630
																		0.7917	3408930
																		0.7933	3466980
																		0.795	3336240
																		0.7967	3412290
																		0.7983	3407840
																		0.8	3379790
																		0.8017	3331240
																		0.8033	3374930
																		0.805	3474470
																		0.8067	3386210
																		0.8083	3571800
																		0.81	3302620
																		0.8117	3359000
																		0.8133	3579650
																		0.815	3372930
																		0.8167	3575280
																		0.8183	3427730
																		0.82	3367220
																		0.8217	3549660
																		0.8233	3336630
																		0.825	3310170
																		0.8267	3357040
																		0.8283	3340540
																		0.83	3400980
																		0.8317	3378400
																		0.8333	3396920
																		0.835	3386400
																		0.8367	3351970
																		0.8383	3362130
																		0.84	3452450
																		0.8417	3424830
																		0.8433	3459310
																		0.845	3515040
																		0.8467	3486870
																		0.8483	3480320
																		0.85	3704550
																		0.8517	3622060
																		0.8533	3338890
																		0.855	3522510
																		0.8567	3514000
																		0.8583	3391740
																		0.86	3444120
																		0.8617	3435590
																		0.8633	3372560
																		0.865	3352250
																		0.8667	3306830
																		0.8683	3307310
																		0.87	3333970
																		0.8717	3301900
																		0.8733	3366810
																		0.875	3354430
																		0.8767	3610910
																		0.8783	3377890
																		0.88	3503560
																		0.8817	3368040
																		0.8833	3461180
																		0.885	3426360
																		0.8867	3367660
																		0.8883	3335430
																		0.89	3468620
																		0.8917	3468930
																		0.8933	3391830
																		0.895	3408670
																		0.8967	3363260
																		0.8983	3414530
																		0.9	3525550
																		0.9017	3452370
																		0.9033	3615990
																		0.905	3647920
																		0.9067	3401310
																		0.9083	3456930
																		0.91	3371540
																		0.9117	3364310
																		0.9133	3485280
																		0.915	3370420
																		0.9167	3343760
																		0.9183	3632150
																		0.92	3366320
																		0.9217	3582220
																		0.9233	3408870
																		0.925	3368590
																		0.9267	3361700
																		0.9283	3453620
																		0.93	3449740
																		0.9317	3697620
																		0.9333	3436080
																		0.935	3459070
																		0.9367	3397950
																		0.9383	3391720
																		0.94	3346930
																		0.9417	3369030
																		0.9433	3381800
																		0.945	3346170
																		0.9467	3351050
																		0.9483	3328010
																		0.95	3420160
																		0.9517	3382600
																		0.9533	3438640
																		0.955	3472100
																		0.9567	3388570
																		0.9583	3506950
																		0.96	3531250
																		0.9617	3420100
																		0.9633	3387880
																		0.965	3325600
																		0.9667	3410420
																		0.9683	3454470
																		0.97	3547840
																		0.9717	3351360
																		0.9733	3458670
																		0.975	3480570
																		0.9767	3359750
																		0.9783	3523590
																		0.98	3582470
																		0.9817	3485820
																		0.9833	3368410
																		0.985	3388570
																		0.9867	3441340
																		0.9883	3400190
																		0.99	3332600
																		0.9917	3451110
																		0.9933	3635880
																		0.995	3341150
																		0.9967	3431280
																		0.9983	3360840
																		1	3414070
																		1.0017	3401850
																		1.0033	3507950
																		1.005	3490630
																		1.0067	3399900
																		1.0083	3399790
																		1.01	3328980
																		1.0117	3526800
																		1.0133	3478860
																		1.015	3388020
																		1.0167	3365110
																		1.0183	3408010
																		1.02	3366050
																		1.0217	3388440
																		1.0233	3514570
																		1.025	3419280
																		1.0267	3354540
																		1.0283	3482970
																		1.03	3423100
																		1.0317	3391380
																		1.0333	3380980
																		1.035	3352040
																		1.0367	3609650
																		1.0383	4198430
																		1.04	3463990
																		1.0417	3392650
																		1.0433	3432310
																		1.045	3481570
																		1.0467	3504630
																		1.0483	3378600
																		1.05	3391130
																		1.0517	3411640
																		1.0533	3380030
																		1.055	3288730
																		1.0567	3349860
																		1.0583	3318720
																		1.06	3409130
																		1.0617	3338140
																		1.0633	3414940
																		1.065	3573620
																		1.0667	3423320
																		1.0683	3524670
																		1.07	3381670
																		1.0717	3346790
																		1.0733	3593750
																		1.075	3477700
																		1.0767	3646090
																		1.0783	3470120
																		1.08	3366020
																		1.0817	3478520
																		1.0833	3404510
																		1.085	3570480
																		1.0867	3444000
																		1.0883	3473090
																		1.09	3711000
																		1.0917	3421530
																		1.0933	3435900
																		1.095	3450640
																		1.0967	3414710
																		1.0983	3497400
																		1.1	3359760
																		1.1017	3398540
																		1.1033	3339390
																		1.105	3364170
																		1.1067	3375190
																		1.1083	3502630
																		1.11	3796670
																		1.1117	3332250
																		1.1133	3378490
																		1.115	3349600
																		1.1167	3381670
																		1.1183	3343930
																		1.12	3436770
																		1.1217	3607250
																		1.1233	3448220
																		1.125	3440950
																		1.1267	3455720
																		1.1283	3524860
																		1.13	3981050
																		1.1317	3428620
																		1.1333	3390750
																		1.135	3334890
																		1.1367	3368780
																		1.1383	3430520
																		1.14	3372870
																		1.1417	3373560
																		1.1433	3397670
																		1.145	3389980
																		1.1467	3542010
																		1.1483	3417750
																		1.15	3453220
																		1.1517	3376710
																		1.1533	3482990
																		1.155	3380440
																		1.1567	3380770
																		1.1583	3540710
																		1.16	3347330
																		1.1617	3562600
																		1.1633	3424150
																		1.165	3310210
																		1.1667	3389000
																		1.1683	3461450
																		1.17	3744660
																		1.1717	3948280
																		1.1733	3524520
																		1.175	3374720
																		1.1767	3393550
																		1.1783	3333720
																		1.18	3363180
																		1.1817	3411830
																		1.1833	3374900
																		1.185	3330410
																		1.1867	3359000
																		1.1883	3455440
																		1.19	3326200
																		1.1917	3367990
																		1.1933	3374210
																		1.195	3390630
																		1.1967	3373530
																		1.1983	3458650
																		1.2	3544680
																		1.2017	3340700
																		1.2033	3440680
																		1.205	3420380
																		1.2067	3399190
																		1.2083	3377650
																		1.21	3447170
																		1.2117	3340900
																		1.2133	3327080
																		1.215	3333260
																		1.2167	3301900
																		1.2183	3387330
																		1.22	3388610
																		1.2217	3440220
																		1.2233	3692070
																		1.225	3529390
																		1.2267	3586390
																		1.2283	3388030
																		1.23	3458910
																		1.2317	3346580
																		1.2333	3306760
																		1.235	3354100
																		1.2367	3420760
																		1.2383	3392960
																		1.24	3458450
																		1.2417	3359770
																		1.2433	3432190
																		1.245	3372850
																		1.2467	3282260
																		1.2483	3357100
																		1.25	3462340
																		1.2517	3398840
																		1.2533	3491960
																		1.255	3603440
																		1.2567	3469010
																		1.2583	3559230
																		1.26	3375080
																		1.2617	3331070
																		1.2633	3362150
																		1.265	3411100
																		1.2667	3428530
																		1.2683	3452920
																		1.27	3501320
																		1.2717	3331680
																		1.2733	3368850
																		1.275	3446490
																		1.2767	3309930
																		1.2783	3491460
																		1.28	3328750
																		1.2817	3330770
																		1.2833	3513840
																		1.285	3613600
																		1.2867	3477210
																		1.2883	3322900
																		1.29	3439250
																		1.2917	3322950
																		1.2933	3400770
																		1.295	3325360
																		1.2967	3367810
																		1.2983	3424450
																		1.3	3426620
																		1.3017	3417940
																		1.3033	3562610
																		1.305	3400010
																		1.3067	3396160
																		1.3083	3496920
																		1.31	3418370
																		1.3117	3416470
																		1.3133	3368880
																		1.315	3440370
																		1.3167	3414630
																		1.3183	3420550
																		1.32	3403360
																		1.3217	3630290
																		1.3233	3426380
																		1.325	3422540
																		1.3267	3361360
																		1.3283	3401960
																		1.33	3338100
																		1.3317	3376820
																		1.3333	3524500
																		1.335	3503120
																		1.3367	3588710
																		1.3383	3422690
																		1.34	3334150
																		1.3417	3571280
																		1.3433	3615710
																		1.345	3581160
																		1.3467	3464040
																		1.3483	3510050
																		1.35	3509720
																		1.3517	3436750
																		1.3533	3372310
																		1.355	3418470
																		1.3567	3424440
																		1.3583	3606830
																		1.36	3436600
																		1.3617	3342560
																		1.3633	3669230
																		1.365	3359820
																		1.3667	3340490
																		1.3683	3349340
																		1.37	3423950
																		1.3717	3433480
																		1.3733	3427720
																		1.375	3369860
																		1.3767	3432070
																		1.3783	3541350
																		1.38	3331070
																		1.3817	3527000
																		1.3833	3537070
																		1.385	3470170
																		1.3867	3392760
																		1.3883	3381890
																		1.39	3430510
																		1.3917	3354720
																		1.3933	3291300
																		1.395	3313840
																		1.3967	3416950
																		1.3983	3315050
																		1.4	3382550
																		1.4017	3303850
																		1.4033	3407870
																		1.405	3356990
																		1.4067	3389230
																		1.4083	3355970
																		1.41	3418220
																		1.4117	3478090
																		1.4133	3389890
																		1.415	3408760
																		1.4167	3378950
																		1.4183	3431030
																		1.42	3386800
																		1.4217	3285190
																		1.4233	3316730
																		1.425	3311680
																		1.4267	3366240
																		1.4283	3348770
																		1.43	3300680
																		1.4317	3449840
																		1.4333	3434610
																		1.435	3403100
																		1.4367	3307090
																		1.4383	3296030
																		1.44	3373070
																		1.4417	3402850
																		1.4433	3346580
																		1.445	3481230
																		1.4467	3358520
																		1.4483	3348830
																		1.45	3326610
																		1.4517	3502630
																		1.4533	3411190
																		1.455	3376160
																		1.4567	3358870
																		1.4583	3392700
																		1.46	3377190
																		1.4617	3433690
																		1.4633	3413770
																		1.465	3377660
																		1.4667	3400280
																		1.4683	3395980
																		1.47	3506150
																		1.4717	3379580
																		1.4733	3304940
																		1.475	3403950
																		1.4767	3448230
																		1.4783	3357290
																		1.48	3477500
																		1.4817	3491870
																		1.4833	3338010
																		1.485	3312050
																		1.4867	3366310
																		1.4883	3373210
																		1.49	3399230
																		1.4917	3367240
																		1.4933	3388110
																		1.495	3439960
																		1.4967	3591350
																		1.4983	3522220
																		1.5	3513190
																		1.5017	3405810
																		1.5033	3445610
																		1.505	3448520
																		1.5067	3497810
																		1.5083	3409500
																		1.51	3430540
																		1.5117	3362120
																		1.5133	3402150
																		1.515	3571500
																		1.5167	3432450
																		1.5183	3431600
																		1.52	3398240
																		1.5217	3357610
																		1.5233	3354890
																		1.525	3452750
																		1.5267	3481510
																		1.5283	3431180
																		1.53	3396600
																		1.5317	3358380
																		1.5333	3441530
																		1.535	3366280
																		1.5367	3387550
																		1.5383	3385810
																		1.54	3402140
																		1.5417	3400540
																		1.5433	3345450
																		1.545	3311960
																		1.5467	3400870
																		1.5483	3339190
																		1.55	3305320
																		1.5517	3309550
																		1.5533	3417740
																		1.555	3374580
																		1.5567	3370880
																		1.5583	3409300
																		1.56	3487730
																		1.5617	3359220
																		1.5633	3331640
																		1.565	3311330
																		1.5667	3401940
																		1.5683	3383600
																		1.57	3355430
																		1.5717	3428940
																		1.5733	3538440
																		1.575	3535980
																		1.5767	3407100
																		1.5783	3349500
																		1.58	3410870
																		1.5817	3530830
																		1.5833	3394280
																		1.585	3331750
																		1.5867	3313740
																		1.5883	3425090
																		1.59	3413530
																		1.5917	3330880
																		1.5933	3535720
																		1.595	3476020
																		1.5967	3440550
																		1.5983	3488350
																		1.6	3423730
																		1.6017	3528680
																		1.6033	3460030
																		1.605	3365300
																		1.6067	3377530
																		1.6083	3388450
																		1.61	3498060
																		1.6117	3371480
																		1.6133	3438300
																		1.615	3403360
																		1.6167	3370800
																		1.6183	3377060
																		1.62	3414050
																		1.6217	3383320
																		1.6233	3444810
																		1.625	3441500
																		1.6267	3477960
																		1.6283	3666260
																		1.63	3414460
																		1.6317	3389110
																		1.6333	3560910
																		1.635	3526640
																		1.6367	3618500
																		1.6383	3551770
																		1.64	3339580
																		1.6417	3469400
																		1.6433	3553800
																		1.645	3532810
																		1.6467	3350490
																		1.6483	3512930
																		1.65	3457730
																		1.6517	3438410
																		1.6533	3345830
																		1.655	3364850
																		1.6567	3332890
																		1.6583	3329010
																		1.66	3254110
																		1.6617	3331330
																		1.6633	3314530
																		1.665	3457670
																		1.6667	3821030
																		1.6683	3295680
																		1.67	3274750
																		1.6717	3359410
																		1.6733	3467880
																		1.675	3320790
																		1.6767	3476450
																		1.6783	3421800
																		1.68	3402030
																		1.6817	3474430
																		1.6833	3331870
																		1.685	3351710
																		1.6867	3359360
																		1.6883	3367460
																		1.69	3268830
																		1.6917	3358180
																		1.6933	3338060
																		1.695	3366100
																		1.6967	3340340
																		1.6983	3499140
																		1.7	3417580
																		1.7017	3421190
																		1.7033	3407410
																		1.705	3400100
																		1.7067	3371730
																		1.7083	3417710
																		1.71	3426870
																		1.7117	3406510
																		1.7133	3435270
																		1.715	3376430
																		1.7167	3318970
																		1.7183	3433570
																		1.72	3463310
																		1.7217	3471070
																		1.7233	3438700
																		1.725	3304180
																		1.7267	3419500
																		1.7283	3344670
																		1.73	3333160
																		1.7317	3399730
																		1.7333	3366990
																		1.735	3405370
																		1.7367	3406200
																		1.7383	3467190
																		1.74	3378560
																		1.7417	3579340
																		1.7433	3372050
																		1.745	3682640
																		1.7467	3435590
																		1.7483	3515650
																		1.75	3563030
																		1.7517	3460220
																		1.7533	3437640
																		1.755	3377250
																		1.7567	3315260
																		1.7583	3327600
																		1.76	3326400
																		1.7617	3345900
																		1.7633	3349440
																		1.765	3277740
																		1.7667	3356520
																		1.7683	3362480
																		1.77	3335360
																		1.7717	3478840
																		1.7733	3337690
																		1.775	3409880
																		1.7767	3309290
																		1.7783	3339480
																		1.78	3469700
																		1.7817	3545190
																		1.7833	3428780
																		1.785	3409310
																		1.7867	3339240
																		1.7883	3509870
																		1.79	3399140
																		1.7917	3268390
																		1.7933	3371990
																		1.795	3520070
																		1.7967	3463970
																		1.7983	3654450
																		1.8	3870180
																		1.8017	3349580
																		1.8033	3623910
																		1.805	3430450
																		1.8067	3400440
																		1.8083	3409140
																		1.81	3302300
																		1.8117	3334360
																		1.8133	3399030
																		1.815	3409940
																		1.8167	3360680
																		1.8183	3365040
																		1.82	3268350
																		1.8217	3319640
																		1.8233	3349540
																		1.825	3385520
																		1.8267	3387930
																		1.8283	3294980
																		1.83	3364690
																		1.8317	3396110
																		1.8333	3481000
																		1.835	3375630
																		1.8367	3398680
																		1.8383	3432370
																		1.84	3380740
																		1.8417	3534780
																		1.8433	3369790
																		1.845	3365420
																		1.8467	3418270
																		1.8483	3332400
																		1.85	3329720
																		1.8517	3420850
																		1.8533	3455540
																		1.855	3392700
																		1.8567	3492210
																		1.8583	3490590
																		1.86	3318420
																		1.8617	3418450
																		1.8633	3337140
																		1.865	3421830
																		1.8667	3417710
																		1.8683	3400820
																		1.87	3380470
																		1.8717	3345770
																		1.8733	3308230
																		1.875	3371550
																		1.8767	3377440
																		1.8783	3440980
																		1.88	3379070
																		1.8817	3627560
																		1.8833	3515050
																		1.885	3390330
																		1.8867	3363130
																		1.8883	3403100
																		1.89	3498340
																		1.8917	3331470
																		1.8933	3238670
																		1.895	3442290
																		1.8967	3342690
																		1.8983	3311770
																		1.9	3290290
																		1.9017	3353880
																		1.9033	3417380
																		1.905	3635340
																		1.9067	3494630
																		1.9083	3535190
																		1.91	3408160
																		1.9117	3335880
																		1.9133	3320580
																		1.915	3403000
																		1.9167	3429020
																		1.9183	3411670
																		1.92	3334520
																		1.9217	3340950
																		1.9233	3589730
																		1.925	3338690
																		1.9267	3270490
																		1.9283	3282210
																		1.93	3582500
																		1.9317	3384250
																		1.9333	3501430
																		1.935	3366650
																		1.9367	3345560
																		1.9383	3421450
																		1.94	3333030
																		1.9417	3426770
																		1.9433	3463750
																		1.945	3409020
																		1.9467	3494650
																		1.9483	3532530
																		1.95	3388680
																		1.9517	3395660
																		1.9533	3296530
																		1.955	3436900
																		1.9567	3363370
																		1.9583	3462840
																		1.96	3476460
																		1.9617	3657270
																		1.9633	3941220
																		1.965	3393130
																		1.9667	3292030
																		1.9683	3354980
																		1.97	3400570
																		1.9717	3542200
																		1.9733	3483790
																		1.975	3470740
																		1.9767	3411590
																		1.9783	3477550
																		1.98	3400270
																		1.9817	3443630
																		1.9833	3385250
																		1.985	3370470
																		1.9867	3391730
																		1.9883	3462040
																		1.99	3357160
																		1.9917	3381460
																		1.9933	3367930
																		1.995	3371670
																		1.9967	3352960
																		1.9983	3358270
																		2	3343420
																		2.0017	3382600
																		2.0033	3326700
																		2.005	3372960
																		2.0067	3298800
																		2.0083	3342750
																		2.01	3354500
																		2.0117	3303360
																		2.0133	3393300
																		2.015	3252540
																		2.0167	3373220
																		2.0183	3477430
																		2.02	3298850
																		2.0217	3564580
																		2.0233	3390750
																		2.025	3352820
																		2.0267	3434790
																		2.0283	3408210
																		2.03	3365290
																		2.0317	3373860
																		2.0333	3663300
																		2.035	3459200
																		2.0367	3321680
																		2.0383	3294650
																		2.04	3370690
																		2.0417	3351230
																		2.0433	3388920
																		2.045	3352650
																		2.0467	3424120
																		2.0483	3411630
																		2.05	3463510
																		2.0517	3458200
																		2.0533	3332110
																		2.055	3291730
																		2.0567	3492420
																		2.0583	3376030
																		2.06	3451170
																		2.0617	3345530
																		2.0633	3396720
																		2.065	3274740
																		2.0667	3410160
																		2.0683	3396400
																		2.07	3325850
																		2.0717	3313090
																		2.0733	3376680
																		2.075	3319790
																		2.0767	3407720
																		2.0783	3610210
																		2.08	3273680
																		2.0817	3291700
																		2.0833	3357420
																		2.085	3383470
																		2.0867	3465110
																		2.0883	3406930
																		2.09	3351170
																		2.0917	3394040
																		2.0933	3395570
																		2.095	3462440
																		2.0967	3390670
																		2.0983	3274530
																		2.1	3327280
																		2.1017	3295640
																		2.1033	3388680
																		2.105	3332120
																		2.1067	3288870
																		2.1083	3304050
																		2.11	3321730
																		2.1117	3319900
																		2.1133	3399510
																		2.115	3328240
																		2.1167	3456300
																		2.1183	3400840
																		2.12	3340440
																		2.1217	3326890
																		2.1233	3378080
																		2.125	3366580
																		2.1267	3421590
																		2.1283	3394770
																		2.13	3485010
																		2.1317	3469300
																		2.1333	3394280
																		2.135	3502500
																		2.1367	3832280
																		2.1383	3507840
																		2.14	3518410
																		2.1417	3506380
																		2.1433	3611850
																		2.145	3493450
																		2.1467	3398890
																		2.1483	3379360
																		2.15	3389140
																		2.1517	3498520
																		2.1533	3499100
																		2.155	3426390
																		2.1567	3405960
																		2.1583	3251100
																		2.16	3340220
																		2.1617	3532300
																		2.1633	3378370
																		2.165	3511580
																		2.1667	3476790
																		2.1683	3394160
																		2.17	3518200
																		2.1717	3443360
																		2.1733	3424190
																		2.175	3407110
																		2.1767	3325980
																		2.1783	3333550
																		2.18	3368080
																		2.1817	3353660
																		2.1833	3331600
																		2.185	3316380
																		2.1867	3314970
																		2.1883	3383050
																		2.19	3308670
																		2.1917	3361190
																		2.1933	3258870
																		2.195	3303300
																		2.1967	3325000
																		2.1983	3325670
																		2.2	3374450
																		2.2017	3283300
																		2.2033	3304180
																		2.205	3434880
																		2.2067	3582100
																		2.2083	3566450
																		2.21	3397620
																		2.2117	3334180
																		2.2133	3376750
																		2.215	3311850
																		2.2167	3304840
																		2.2183	3343210
																		2.22	3278650
																		2.2217	3380760
																		2.2233	3360140
																		2.225	3458060
																		2.2267	3348150
																		2.2283	3298060
																		2.23	3391090
																		2.2317	3388430
																		2.2333	3316680
																		2.235	3522450
																		2.2367	3308440
																		2.2383	3384290
																		2.24	3339230
																		2.2417	3461920
																		2.2433	3496510
																		2.245	3360050
																		2.2467	3337650
																		2.2483	3334690
																		2.25	3373850
																		2.2517	3445230
																		2.2533	3384960
																		2.255	3404390
																		2.2567	3319240
																		2.2583	3336230
																		2.26	3336720
																		2.2617	3397740
																		2.2633	3311980
																		2.265	3344410
																		2.2667	3322280
																		2.2683	3310550
																		2.27	3354080
																		2.2717	3286140
																		2.2733	3350720
																		2.275	3392290
																		2.2767	3282120
																		2.2783	3291270
																		2.28	3291260
																		2.2817	3391370
																		2.2833	3339730
																		2.285	3446640
																		2.2867	3297710
																		2.2883	3388190
																		2.29	3325590
																		2.2917	3317370
																		2.2933	3316740
																		2.295	3343080
																		2.2967	3493420
																		2.2983	3346600
																		2.3	3338570
																		2.3017	3358650
																		2.3033	3358140
																		2.305	3331690
																		2.3067	3415410
																		2.3083	3396060
																		2.31	3291370
																		2.3117	3304940
																		2.3133	3421630
																		2.315	3382110
																		2.3167	3318720
																		2.3183	3276770
																		2.32	3252880
																		2.3217	3269310
																		2.3233	3325450
																		2.325	3337710
																		2.3267	3435680
																		2.3283	3345560
																		2.33	3326260
																		2.3317	3391640
																		2.3333	3299450
																		2.335	3369760
																		2.3367	3307750
																		2.3383	3304990
																		2.34	3280990
																		2.3417	3486590
																		2.3433	3430110
																		2.345	3420280
																		2.3467	3458520
																		2.3483	3325760
																		2.35	3415640
																		2.3517	3377200
																		2.3533	3423760
																		2.355	3331130
																		2.3567	3386610
																		2.3583	3389950
																		2.36	3368550
																		2.3617	3400400
																		2.3633	3361800
																		2.365	3359570
																		2.3667	3426550
																		2.3683	3405120
																		2.37	3389190
																		2.3717	3312770
																		2.3733	3396050
																		2.375	3313420
																		2.3767	3352460
																		2.3783	3282340
																		2.38	3251280
																		2.3817	3319910
																		2.3833	3315150
																		2.385	3347580
																		2.3867	3334810
																		2.3883	3388300
																		2.39	3465660
																		2.3917	3660080
																		2.3933	3469320
																		2.395	3622880
																		2.3967	3820850
																		2.3983	3373700
																		2.4	3551260
																		2.4017	3326060
																		2.4033	3283720
																		2.405	3368710
																		2.4067	3271290
																		2.4083	3386860
																		2.41	3402250
																		2.4117	3285070
																		2.4133	3449130
																		2.415	3450760
																		2.4167	3431170
																		2.4183	3479950
																		2.42	3369800
																		2.4217	3369090
																		2.4233	3366350
																		2.425	3305820
																		2.4267	3428370
																		2.4283	3359050
																		2.43	3424770
																		2.4317	3370440
																		2.4333	3330970
																		2.435	3314100
																		2.4367	3338830
																		2.4383	3365000
																		2.44	3350360
																		2.4417	3366490
																		2.4433	3368390
																		2.445	3355140
																		2.4467	3408180
																		2.4483	3302850
																		2.45	3319220
																		2.4517	3390690
																		2.4533	3464000
																		2.455	3412210
																		2.4567	3346550
																		2.4583	3438480
																		2.46	3383030
																		2.4617	3357960
																		2.4633	3424980
																		2.465	3407580
																		2.4667	3320400
																		2.4683	3633250
																		2.47	3461270
																		2.4717	3343800
																		2.4733	3344880
																		2.475	3288550
																		2.4767	3286300
																		2.4783	3364080
																		2.48	3437160
																		2.4817	3576510
																		2.4833	3378730
																		2.485	3378770
																		2.4867	3396750
																		2.4883	3310560
																		2.49	3385200
																		2.4917	3325500
																		2.4933	3453520
																		2.495	3400950
																		2.4967	3461750
																		2.4983	3359740
																		2.5	3308210
																		2.5017	3304920
																		2.5033	3444880
																		2.505	3508020
																		2.5067	3349450
																		2.5083	3442200
																		2.51	3363830
																		2.5117	3408900
																		2.5133	3438470
																		2.515	3408610
																		2.5167	3353440
																		2.5183	3342580
																		2.52	3283890
																		2.5217	3347610
																		2.5233	3413730
																		2.525	3325200
																		2.5267	3333430
																		2.5283	3311660
																		2.53	3358770
																		2.5317	3379210
																		2.5333	3433670
																		2.535	3496580
																		2.5367	3717120
																		2.5383	3391830
																		2.54	3335080
																		2.5417	3378850
																		2.5433	3655200
																		2.545	3360790
																		2.5467	3440380
																		2.5483	3437780
																		2.55	3415320
																		2.5517	3329580
																		2.5533	3331500
																		2.555	3396020
																		2.5567	3321610
																		2.5583	3324800
																		2.56	3333380
																		2.5617	3321530
																		2.5633	3448200
																		2.565	3338670
																		2.5667	3320610
																		2.5683	3600500
																		2.57	3457860
																		2.5717	3335090
																		2.5733	3432870
																		2.575	3289930
																		2.5767	3318790
																		2.5783	3342740
																		2.58	3384320
																		2.5817	3419880
																		2.5833	3332810
																		2.585	3315670
																		2.5867	3325870
																		2.5883	3338140
																		2.59	3448690
																		2.5917	3363220
																		2.5933	3356710
																		2.595	3321010
																		2.5967	3321940
																		2.5983	3334820
																		2.6	3389560
																		2.6017	3331100
																		2.6033	3450760
																		2.605	3495720
																		2.6067	3336110
																		2.6083	3338340
																		2.61	3482280
																		2.6117	3460790
																		2.6133	3489700
																		2.615	3429590
																		2.6167	3395790
																		2.6183	3321240
																		2.62	3360900
																		2.6217	3438600
																		2.6233	3311390
																		2.625	3299580
																		2.6267	3475590
																		2.6283	3491080
																		2.63	3497260
																		2.6317	3422750
																		2.6333	3373570
																		2.635	3327230
																		2.6367	3401450
																		2.6383	3396280
																		2.64	3398170
																		2.6417	3676290
																		2.6433	3486490
																		2.645	3276540
																		2.6467	3493080
																		2.6483	3552280
																		2.65	3326210
																		2.6517	3259020
																		2.6533	3315690
																		2.655	3429010
																		2.6567	3377940
																		2.6583	3386920
																		2.66	3405590
																		2.6617	3283860
																		2.6633	3316010
																		2.665	3299900
																		2.6667	3235700
																		2.6683	3382500
																		2.67	3360620
																		2.6717	3321170
																		2.6733	3408400
																		2.675	3545770
																		2.6767	3425140
																		2.6783	3368270
																		2.68	3383220
																		2.6817	3312610
																		2.6833	3257740
																		2.685	3386390
																		2.6867	3423450
																		2.6883	3389500
																		2.69	3432950
																		2.6917	3409250
																		2.6933	3329620
																		2.695	3372650
																		2.6967	3464440
																		2.6983	3394460
																		2.7	3367560
																		2.7017	3465180
																		2.7033	3316550
																		2.705	3451700
																		2.7067	3571730
																		2.7083	3333160
																		2.71	3247160
																		2.7117	3305910
																		2.7133	3387700
																		2.715	3310550
																		2.7167	3394810
																		2.7183	3433120
																		2.72	3291710
																		2.7217	3419900
																		2.7233	3551650
																		2.725	3336970
																		2.7267	3403370
																		2.7283	3382400
																		2.73	3349970
																		2.7317	3484040
																		2.7333	3579670
																		2.735	3552140
																		2.7367	3327510
																		2.7383	3412410
																		2.74	3341140
																		2.7417	3344710
																		2.7433	3339470
																		2.745	3322140
																		2.7467	3466870
																		2.7483	3357390
																		2.75	3352110
																		2.7517	3296690
																		2.7533	3332420
																		2.755	3414030
																		2.7567	3423720
																		2.7583	3310300
																		2.76	3382370
																		2.7617	3392290
																		2.7633	3486610
																		2.765	3417390
																		2.7667	3413880
																		2.7683	3484910
																		2.77	3306530
																		2.7717	3451080
																		2.7733	3394820
																		2.775	3309940
																		2.7767	3392320
																		2.7783	3409920
																		2.78	3553070
																		2.7817	3447630
																		2.7833	3412630
																		2.785	3655390
																		2.7867	3336660
																		2.7883	3300470
																		2.79	3326010
																		2.7917	3337350
																		2.7933	3300430
																		2.795	3481320
																		2.7967	3479300
																		2.7983	3356820
																		2.8	3484180
																		2.8017	3369330
																		2.8033	3356980
																		2.805	3339050
																		2.8067	3336110
																		2.8083	3377460
																		2.81	3468830
																		2.8117	3503150
																		2.8133	3388750
																		2.815	3490610
																		2.8167	3511530
																		2.8183	3698610
																		2.82	3964440
																		2.8217	3484470
																		2.8233	3312770
																		2.825	3584450
																		2.8267	3268030
																		2.8283	3420270
																		2.83	3291060
																		2.8317	3319030
																		2.8333	3283790
																		2.835	3291970
																		2.8367	3310490
																		2.8383	3245940
																		2.84	3297070
																		2.8417	3277730
																		2.8433	3265680
																		2.845	3298310
																		2.8467	3278570
																		2.8483	3346520
																		2.85	3286890
																		2.8517	3451710
																		2.8533	3769910
																		2.855	3443880
																		2.8567	3334420
																		2.8583	3314100
																		2.86	3338260
																		2.8617	3370920
																		2.8633	3450240
																		2.865	3372160
																		2.8667	3389250
																		2.8683	3322870
																		2.87	3303120
																		2.8717	3377400
																		2.8733	3452250
																		2.875	3303840
																		2.8767	3321280
																		2.8783	3442560
																		2.88	3385840
																		2.8817	3341880
																		2.8833	3545870
																		2.885	3734730
																		2.8867	3725940
																		2.8883	3376740
																		2.89	3393580
																		2.8917	3313150
																		2.8933	3406410
																		2.895	3350520
																		2.8967	3279610
																		2.8983	3312590
																		2.9	3442520
																		2.9017	3286000
																		2.9033	3405230
																		2.905	3505620
																		2.9067	3503010
																		2.9083	3333420
																		2.91	3611460
																		2.9117	3374940
																		2.9133	3582510
																		2.915	3310610
																		2.9167	3413720
																		2.9183	3245530
																		2.92	3308960
																		2.9217	3311020
																		2.9233	3453940
																		2.925	3334650
																		2.9267	3376350
																		2.9283	3239770
																		2.93	3504680
																		2.9317	3302110
																		2.9333	3293030
																		2.935	3347660
																		2.9367	3629370
																		2.9383	3389720
																		2.94	3357560
																		2.9417	3487330
																		2.9433	3421570
																		2.945	3299710
																		2.9467	3280000
																		2.9483	3288700
																		2.95	3404530
																		2.9517	3279410
																		2.9533	3296130
																		2.955	3291140
																		2.9567	3328920
																		2.9583	3297690
																		2.96	3302720
																		2.9617	3243120
																		2.9633	3208740
																		2.965	3297530
																		2.9667	3286190
																		2.9683	3223010
																		2.97	3237660
																		2.9717	3318760
																		2.9733	3545290
																		2.975	3615730
																		2.9767	3419230
																		2.9783	3286490
																		2.98	3439150
																		2.9817	3318930
																		2.9833	3309760
																		2.985	3353650
																		2.9867	3354830
																		2.9883	3310360
																		2.99	3445950
																		2.9917	3311990
																		2.9933	3338830
																		2.995	3290360
																		2.9967	3373540
																		2.9983	3361430
																		3	3368320
																		3.0017	3347600
																		3.0033	3350010
																		3.005	3338950
																		3.0067	3429260
																		3.0083	3248220
																		3.01	3334630
																		3.0117	3344930
																		3.0133	3410170
																		3.015	3353140
																		3.0167	3316950
																		3.0183	3310510
																		3.02	3348660
																		3.0217	3310810
																		3.0233	3321290
																		3.025	3503920
																		3.0267	3382720
																		3.0283	3321080
																		3.03	3430680
																		3.0317	3432990
																		3.0333	3376460
																		3.035	3315700
																		3.0367	3411720
																		3.0383	3294270
																		3.04	3314840
																		3.0417	3323680
																		3.0433	3407750
																		3.045	3318640
																		3.0467	3498690
																		3.0483	3360340
																		3.05	3407450
																		3.0517	3319900
																		3.0533	3254520
																		3.055	3376590
																		3.0567	3347900
																		3.0583	3289430
																		3.06	3315660
																		3.0617	3274880
																		3.0633	3412050
																		3.065	3293240
																		3.0667	3343790
																		3.0683	3360150
																		3.07	3325480
																		3.0717	3301390
																		3.0733	3313310
																		3.075	3358730
																		3.0767	3334560
																		3.0783	3295570
																		3.08	3409370
																		3.0817	3313470
																		3.0833	3337370
																		3.085	3374560
																		3.0867	3362490
																		3.0883	3496920
																		3.09	3536090
																		3.0917	3389760
																		3.0933	3362860
																		3.095	3368480
																		3.0967	3314710
																		3.0983	3404540
																		3.1	3315000
																		3.1017	3343640
																		3.1033	3451130
																		3.105	3361660
																		3.1067	3284330
																		3.1083	3405630
																		3.11	3475440
																		3.1117	3328880
																		3.1133	3267100
																		3.115	3423990
																		3.1167	3552470
																		3.1183	3413740
																		3.12	3597440
																		3.1217	3390280
																		3.1233	3266620
																		3.125	3262790
																		3.1267	3318910
																		3.1283	3330090
																		3.13	3349240
																		3.1317	3313350
																		3.1333	3366210
																		3.135	3381830
																		3.1367	3333830
																		3.1383	3379320
																		3.14	3318020
																		3.1417	3319840
																		3.1433	3272090
																		3.145	3427330
																		3.1467	3486140
																		3.1483	3382860
																		3.15	3449540
																		3.1517	3529690
																		3.1533	3409440
																		3.155	3410710
																		3.1567	3890090
																		3.1583	3897590
																		3.16	3743650
																		3.1617	3424590
																		3.1633	3457180
																		3.165	3379110
																		3.1667	3474270
																		3.1683	3409590
																		3.17	3311810
																		3.1717	3372760
																		3.1733	3534540
																		3.175	3610560
																		3.1767	3703290
																		3.1783	3752660
																		3.18	3359790
																		3.1817	3393230
																		3.1833	3595480
																		3.185	3335720
																		3.1867	3353380
																		3.1883	3335710
																		3.19	3376870
																		3.1917	3333880
																		3.1933	3474240
																		3.195	3566070
																		3.1967	3419380
																		3.1983	3450540
																		3.2	3413120
																		3.2017	3259880
																		3.2033	3433930
																		3.205	3434910
																		3.2067	3501880
																		3.2083	3452250
																		3.21	3357910
																		3.2117	3393920
																		3.2133	3415480
																		3.215	3473210
																		3.2167	3401820
																		3.2183	3396550
																		3.22	3436310
																		3.2217	3327960
																		3.2233	3397390
																		3.225	3407990
																		3.2267	3402490
																		3.2283	3410030
																		3.23	3379690
																		3.2317	3458580
																		3.2333	3345470
																		3.235	3299600
																		3.2367	3329560
																		3.2383	3535410
																		3.24	3300580
																		3.2417	3317860
																		3.2433	3686860
																		3.245	3384090
																		3.2467	3284430
																		3.2483	3296050
																		3.25	3308670
																		3.2517	3272510
																		3.2533	3284550
																		3.255	3387200
																		3.2567	3817930
																		3.2583	3611250
																		3.26	3377240
																		3.2617	3481390
																		3.2633	3318420
																		3.265	3312120
																		3.2667	3239350
																		3.2683	3316520
																		3.27	3312190
																		3.2717	3275190
																		3.2733	3332490
																		3.275	3395530
																		3.2767	3457920
																		3.2783	3559900
																		3.28	3772390
																		3.2817	3475630
																		3.2833	3333650
																		3.285	3223660
																		3.2867	3391570
																		3.2883	3753610
																		3.29	3936940
																		3.2917	3734450
																		3.2933	4000640
																		3.295	3828630
																		3.2967	3481920
																		3.2983	3476490
																		3.3	3510550
																		3.3017	3382560
																		3.3033	3400390
																		3.305	3424470
																		3.3067	3319150
																		3.3083	3287440
																		3.31	3305820
																		3.3117	3283540
																		3.3133	3306080
																		3.315	3442850
																		3.3167	3347720
																		3.3183	3434090
																		3.32	3378070
																		3.3217	3366980
																		3.3233	3280190
																		3.325	3306990
																		3.3267	3295140
																		3.3283	3295830
[truncated: 10,104 more rows]
[truncated: 1 more columns]

## Sheet: FIGURE 5
FIGURE 5a																FIGURE 5b															FIGURE 5c								FIGURE 5d
									Fig. 5a Inset
Tau aggregation																Luciferase aggregation										Inset					Insulin aggregation								Refolding of Luciferase aggregates
Time (min)	Tau	Tau + DNAJA2DZFLR	Tau + DNAJA2DJD	Tau + DNAJA2	Tau + DNAJA2LQ	Tau + DNAJA2DCD	Tau + DNAJA2DG/FR			T-lag (min)						Time (min)	Luciferase	+ DNAJA2	+ DNAJA2DG/FR	+ DNAJA2DJD	+ DNAJA2DZFLR	+ DNAJA2LQ	Time (min)	+ DNAJA2DCD		Time (min)	Luciferase	+ Hsc70	+ Apg2		DNAJA2 (mM)	18ºC		18ºC + 300 mM NaCl		42ºC				initial refolding rate (%/min)
0	0	0	0	0	0	0.001	-0.0002			I	II	III	mean	SD		0	0	0	0	0	0	0	0	-0.000944								mean	SD	mean	SD	mean	SD			I	II	III	mean	SD
									tau	120	105	100	108.333	10.4083												10	0.001702	0.000117	0.001702		0	100	9	100	10	100	9		- APG2
5	0	0	0	0	0	0.001	-0.0001		tau + wt JA2	260	220	225	235	21.7945		1	0	0	0	0	0	0	0.2734	-0.000944							1	89	6	86	6	49	8		HSC70/DNAJB1	0.64	0.62	0.57	0.61	0.0360555
									tau + DG/FR	210	175	195	193.333	17.5594												11	0.002978	0.00308	0.002901		2	87.7	4	75	8	21.5	9		HSC70/DNAJA2DCD	0.61	0.597	0.58	0.595667	0.0150444
10	0	0	0	0	0	0.001	-0.0003		tau + DCD	125	100	110	111.667	12.5831		2	0	0	0	0	0	0	0.5469	-0.000943							4	75	8	25	5	8	6		HSC70DNAJA2	0.37	0.34	0.33	0.346667	0.0208167
									tau + DJD	340	350	320	336.667	15.2753												12	0.002127	0.00308	0.002731		7	19	3.6	13	3	2	2
15	0	0	0	0	0	0.001	-0.0002		tau + DZFLR	245	210	215	223.333	18.9297		3	0	0	0	0	0	0	0.8203	-0.000941							10	12	2	3	2	1	1		+ APG2
									tau + LQ	220	190	175	195	22.9129												13	0.001702	0.003071	0.002553										HSC70/DNAJB1	1.65	1.57	1.5	1.57333	0.0750555
20	3.3333e-05	0	0	0	0	0.001	-0.0003									4	0	0	0	0	0	0	1.0938	-0.000937															HSC70/DNAJA2DCD	0.97	0.88	0.9	0.916667	0.0472582
																										14	0.003404	0.001598	0.003829		inset								HSC70DNAJA2	0.47	0.42	0.36	0.416667	0.0550757
25	0.00023333	0	0	0	0	0.002	-0.0004									5	0	0	0	0	0	0	1.3672	-0.000931								DNAJA2
																										15	0.001276	0.00233	0.002551			I	II	III	mean	SD
30	0.00026667	0	0	0	0	0.002	-0.0001									6	0	0	0	0	0	0	1.6406	-0.000922							2 mM	91	89	83	87.6667	4.16333			FIGURE 5e
																										16	0.001702	0.002245	0.002127		7 mM	22	20	15	19	3.60555
35	0.00043333	0	0	0	0	0.002	0.0001									7	0	0	0	0	0	0	1.9141	-0.00091															Refolding of G6PDH aggregates
																										17	0.005106	0.004561	0.002553											initial refolding rate (%/min)
40	0.00053333	0	0	0	0	0.002	-0.0001									8	0	0	0	0	0	0	2.1875	-0.000895								DNAJA2DJD								I	II	III	mean	SD
																										18	0.00468	0.00382	0.002172			I	II	III	mean	SD			- APG2
45	0.00053333	0	0	0	0	0.002	-0.0001									9	0	0	0	0	0	0	2.4609	-0.000877							2 mM	58	61	52	57	4.58258			HSC70/DNAJB1	0.22	0.195	0.225	0.213333	0.0160728
																										19	0.007695	0.003081	0.002901		7 mM	4	2	3	3	1			HSC70/DNAJA2DCD	0.15	0.14	0.135	0.141667	0.00763763
50	0.00046667	0	0	0	0	0.002	0									10	0	0	0	0	0	0	2.7344	-0.000855															HSC70DNAJA2	0.052	0.057	0.045	0.0513333	0.00602771
																										20	0.007234	0.000657	0.002931
55	0.00053333	0	0	0	0	0.002	0									11	0.0011	0.0001	-1.4988e-17	0	0	-0.0003	3.0078	-0.000828															+ APG2
																										21	0.006382	0.000857	0.001702										HSC70/DNAJB1	0.473	0.53	0.53	0.511	0.032909
60	0.00073333	0	0	0	0	0.002	-0.0002									12	0.0018	0	-0.00031915	0	0	0.00025	3.2813	-0.000797															HSC70/DNAJA2DCD	0.27	0.234	0.23	0.244667	0.0220303
																										22	0.0106	0.002339	0.001751										HSC70DNAJA2	0.12	0.1	0.11	0.11	0.01
65	0.0008	0	0	0	0	0.002	0									13	0.0025	-5e-05	0.00021277	0	0	0.0001	3.5547	-0.000762
																										23	0.0102	0.00308	0.002127
70	0.00081667	0	0	0	0	0.002	-0.0001									14	0.0037	-0.00025	0.0006383	0	0	-0.00025	3.8281	-0.000721															FIGURE 5f
																										24	0.0119	0.001598	0.001276
75	0.00088333	0	0	0	0	0.002	0.0001									15	0.0048	-0.00015	-0.00010638	0	0	-0.0001	4.1016	-0.000674															Refolding of unfolded Luciferase
																										25	0.0132	0.002339	0.000851												Refolding (%)
80	0.0010833	0	0	0	0	0.002	0.0001									16	0.0065	-0.0001	0.00010638	0.0002	0	-5e-05	4.375	-0.000622															Protection	Refolding	I	II	III	mean	SD
																										26	0.0157	0.00233	0.001276										--	+ HSC70/DNAJA2/APG2	2.7	2.91	2.88	2.83	0.113578
85	0.00115	0	0	0	0	0.002	0.0002									17	0.0081	-5e-05	0.00053192	0.0002	0.0002	-0.0003	4.6484	-0.000565
																										27	0.0157	0.001598	0.000851										DNAJA2	+ HSC70/APG2	81.76	75.03	79.34	78.71	3.40894
90	0.0013	0	0	0	0	0.003	0.0003									18	0.0095	-0.0001	-0.00010638	0.0003	0.0001	0.0001	4.9219	-0.000501
																										28	0.0187	--	0.001277										HSC70	+ DNAJA2/APG2	15.07	11.31	11.76	12.7133	2.0533
95	0.0015833	0	0	0	0	0.003	0.0004									19	0.0111	-0.00015	0.00021277	0.0004	0.0003	5e-05	5.1953	-0.00043																+ DNAJA2DCD/APG2	31.6	26.15	25.11	27.62	3.48579
																										29	0.0204	0.001598	0.00085											+ DNAJB1/APG2	40.37	35.21	39.43	38.3367	2.74826
100	0.0019667	0	0	0	0	0.002	0.0005									20	0.0126	-0.00015	0.00021277	0.0004	0.0002	-5e-05	5.4688	-0.000353
																										30	0.0217	0.002339	1e-05										APG2	+ HSC70/DNAJA2	7.51	6.84	6.47	6.94	0.527162
105	0.0022	0	0	0	0	0.003	0.0007									21	0.0137	-5e-05	-0.00042553	0.0005	0.0002	0.00015	5.7422	-0.000269																+ HSC70/DNAJA2DCD	35.25	28.69	29.88	31.2733	3.49492
																										31	0.0209	0.00382	0.000425											+ HSC70/DNAJB1	49.73	42.79	45.84	46.12	3.47846
110	0.0028	0	0	0	0	0.003	0.0011									22	0.0147	-5e-05	0.00031915	0.0008	0.0003	0.00035	6.0156	-0.000177
																										32	0.0234	0.00308	0.001701
115	0.0035	0	0	0	0	0.003	0.0008									23	0.0157	0.0001	0.00031915	0.0006	0.0003	0.0005	6.2891	-7.85e-05
																										33	0.026	0.00382	0.00173
120	0.0041333	0.00015	0	0	0	0.004	0.0009									24	0.0164	0	0.0011702	0.0009	0.0003	0.0003	6.5625	2.78e-05
																										34	0.0285	--	0.00258
125	0.0051	5e-05	0	0	0	0.005	0.0011									25	0.017	0.0002	-1.4988e-17	0.0007	0.0005	0.0006	6.8359	0.000142
																										35	0.0277	0.004561	0.002553
130	0.0060167	0.0001	0	0	0	0.006	0.0011									26	0.0177	0	0.00021277	0.001	0.0005	0.00015	7.1094	0.000264
																										36	0.0285	0.00467	0.003404
135	0.007	0.00015	0	0	0	0.007	0.0011									27	0.0182	0.0002	0.00021277	0.001	0.0006	0.00025	7.3828	0.000394
																										37	0.0289	0.00604	0.002978
140	0.00815	5e-05	0	0	0	0.008	0.0011									28	0.0185	0	-0.00042553	0.0009	0.0007	0.00035	7.6563	0.000533
																										38	0.0285	0.008016	0.003405
145	0.0093667	0.00015	0	0	0	0.008	0.0012									29	0.019	0.0001	0	0.001	0.0006	0.0003	7.9297	0.00068
																										39	0.0298	0.00678	0.003829
150	0.0106	0.0002	0	0	0	0.01	0.0013									30	0.0193	0.0001	-0.00085106	0.0011	0.0008	0.00035	8.2031	0.000836
																										40	0.0289	0.008001	0.00468
155	0.0119	0.00015	0	0	0	0.009	0.0014									31	0.0193	5e-05	-0.00031915	0.001	0.0007	0.0005	8.4766	0.001
160	0.0132	0.0002	0	0	0	0.011	0.0015									32	0.0196	0	-0.00053192	0.0009	0.0006	0.0005	8.75	0.00117
165	0.0145	0.0002	0	0	0	0.01	0.0015									33	0.0198	0.0002	0	0.001	0.0009	0.0007	9.0234	0.00135
170	0.0156	0.00025	0	0	0	0.01	0.0012									34	0.0199	0.00015	-0.00021277	0.0009	0.0007	0.00075	9.2969	0.00154
175	0.017	0.0003	0	0	0	0.011	0.0016									35	0.0201	0.0002	0.00085106	0.0009	0.0007	0.0006	9.5703	0.00174
180	0.0185	0.0006	5e-05	5e-05	0	0.012	0.0018									36	0.0201	0.0001	0.0006383	0.001	0.0008	0.0006	9.8438	0.00195
185	0.0196	0.00065	0.00015	0.0002	6.6667e-05	0.013	0.0018									37	0.0203	5e-05	0.00053192	0.001	0.0008	0.00045	10.1172	0.00217
190	0.0204	0.00065	0.00015	0.0003	6.6667e-05	0.015	0.0016									38	0.0204	0	0.00053192	0.0012	0.001	0.00055	10.3906	0.00239
195	0.0216	0.00075	0.00015	0.0005	0.00023333	0.016	0.002									39	0.0205	0.0001	0.00031915	0.0011	0.0008	0.00045	10.6641	0.00263
200	0.0226	0.0008	0.0001	0.00055	0.0004	0.017	0.0022									40	0.0205	5e-05	0.00010638	0.0012	0.0008	0.0006	10.9375	0.00287
205	0.0233	0.00095	0.00025	0.0006	0.00053333	0.018	0.0024									41	0.0207	0.0001	0.00053192	0.0014	0.0007	0.00045	11.2109	0.00312
210	0.0239	0.001	0.0002	0.00055	0.0011	0.02	0.0025									42	0.0205	0.0001	0.00085106	0.0009	0.0005	0.0005	11.4844	0.00338
215	0.0248	0.0011	0.0002	0.0008	0.0013333	0.021	0.0024									43	0.0207	5e-05	0.00053192	0.001	0.0007	0.0006	11.7578	0.00365
220	0.0253	0.00135	0.0001	0.0008	0.0018333	0.022	0.0025									44	0.0207	0.00015	0.00053192	0.0008	0.0004	0.0006	12.0313	0.00392
225	0.0257	0.00145	0.0001	0.001	0.0022	0.023	0.0027									45	0.0207	0.0001	0.00021277	0.0012	0.0005	0.00065	12.3047	0.00421
230	0.0264	0.0016	0.00015	0.0013	0.0025333	0.024	0.0031									46	0.0207	0	0.00031915	0.0011	0.0007	0.0006	12.5781	0.0045
235	0.027	0.0019	0.0002	0.0014	0.0029667	0.025	0.0034									47	0.0206	0.0001	0.00053192	0.0011	0.0008	0.00085	12.8516	0.00479
240	0.0274	0.0021	0	0.00145	0.0033667	0.026	0.0035									48	0.0207	0.0001	0.00085106	0.0013	0.0007	0.00075	13.125	0.0051
245	0.0279	0.00235	0.0002	0.00175	0.004	0.026	0.0037									49	0.0207	5e-05	0.0011702	0.001	0.0008	0.0005	13.3984	0.00541
250	0.0283	0.0027	0.00025	0.00185	0.0048333	0.027	0.0038									50	0.0208	5e-05	0.00095745	0.0009	0.0006	0.0007	13.6719	0.00572
255	0.0289	0.00285	0.0003	0.00205	0.0054	0.028	0.0041									51	0.0208	0.00015	0.00074468	0.0011	0.0008	0.00045	13.9453	0.00605
260	0.0293	0.0033	0.0002	0.00215	0.0058	0.029	0.005									52	0.0206	0.0002	0.0011702	0.0009	0.0007	0.00075	14.2188	0.00637
265	0.0299	0.0039	0.0002	0.00265	0.0065667	0.029	0.0057									53	0.0208	0.00015	0.00085106	0.0009	0.0008	0.00075	14.4922	0.00671
270	0.0302	0.0045	0.0004	0.00335	0.0072333	0.03	0.0062									54	0.0205	0.0002	0.00074468	0.001	0.0009	0.0009	14.7656	0.00704
275	0.0306	0.00515	0.00035	0.0041	0.0079667	0.031	0.0071									55	0.0207	0.00015	0.0006383	0.0012	0.0006	0.001	15.0391	0.00739
280	0.031	0.00565	0.00045	0.0051	0.0085667	0.032	0.0072									56	0.0209	5e-05	0.00042553	0.0011	0.0005	0.00055	15.3125	0.00773
285	0.0315	0.0068	0.00045	0.00605	0.0093667	0.033	0.0095									57	0.0206	5e-05	0.00074468	0.0012	0.0005	0.0007	15.5859	0.00808
290	0.0317	0.0075	0.00045	0.00785	0.0101	0.034	0.0096									58	0.0208	0.00015	0.00095745	0.0012	0.0007	0.00075	15.8594	0.00844
295	0.0322	0.0088	0.00055	0.0094	0.0108	0.035	0.0086									59	0.0208	0.0003	0.00074468	0.0013	0.0007	0.00065	16.1328	0.00879
300	0.0323	0.00965	0.00055	0.0117	0.0115	0.036	0.0087									60	0.0208	0.0003	0.00053192	0.0012	0.0006	0.00065	16.4063	0.00915
305	0.0324	0.0103	0.0006	0.0129	0.0119	0.037	0.0089												0.00053192				16.6797	0.00951
310	0.0328	0.0115	0.00055	0.0163	0.0125	0.038	0.0091												0.00074468				16.9531	0.00988
315	0.0329	0.013	0.0008	0.017	0.0131	0.038	0.0106												0.00053192				17.2266	0.0102
320	0.0332	0.0143	0.00085	0.018	0.0139	0.039	0.0116												0.00031915				17.5	0.0106
325	0.0333	0.0157	0.00085	0.0206	0.0144	0.04	0.0127												0.0006383				17.7734	0.011
330	0.0335	0.0171	0.00105	0.0229	0.0151	0.041	0.0135												0.00053192				18.0469	0.0113
335	0.034	0.0185	0.00095	0.0242	0.0156	0.041	0.0154												0.00053192				18.3203	0.0117
340	0.034	0.0197	0.0011	0.0254	0.0161	0.042	0.0162												0.00095745				18.5938	0.0121
345	0.0339	0.0211	0.00125	0.0269	0.0169	0.043	0.017												0.00074468				18.8672	0.0124
350	0.0343	0.0223	0.0015	0.0279	0.0174	0.043	0.0169												0.00053192				19.1406	0.0128
355	0.0342	0.0233	0.0017	0.028	0.0182	0.044	0.0177												0.00085106				19.4141	0.0132
360	0.0352	0.0246	0.0021	0.0287	0.0187	0.044	0.0183												0.0010638				19.6875	0.0135
365	0.0348	0.0255	0.0024	0.0307	0.0191	0.045	0.0185												0.0010638				19.9609	0.0139
370	0.0348	0.0263	0.0028	0.0312	0.0197	0.045	0.0191												0.0006383				20.2344	0.0142
375	0.0352	0.0272	0.0033	0.0322	0.0202	0.045	0.0195												0.00074468				20.5078	0.0146
380	0.0352	0.0279	0.00415	0.0321	0.0208	0.046	0.0201												0.00074468				20.7813	0.015
385	0.035	0.0287	0.0051	0.0328	0.0213	0.046	0.0205												0.00074468				21.0547	0.0153
390	0.035	0.0293	0.0055	0.0336	0.0218	0.047	0.0214												0.0006383				21.3281	0.0156
395	0.0349	0.0301	0.00655	0.0349	0.0223	0.048	0.0218												0.00095745				21.6016	0.016
400	0.0352	0.0307	0.0078	0.0362	0.0229	0.048	0.0223												0.00074468				21.875	0.0163
405	0.0344	0.0313	0.00815	0.0362	0.0232	0.048	0.0235												0.00074468				22.1484	0.0167
410	0.0341	0.0316	0.0084	0.0359	0.0236	0.049	0.0243												0.0011702				22.4219	0.017
415	0.034	0.0321	0.00905	0.0359	0.0239	0.049	0.0251												0.00085106				22.6953	0.0173
420	0.0343	0.0327	0.00985	0.0376	0.0245	0.05	0.0253												0.00074468				22.9688	0.0177
425	0.0347	0.0333	0.0111	0.0384	0.0251	0.051	0.0263												0.00085106				23.2422	0.018
430	0.035	0.0336	0.012	0.0376	0.0255	0.052	0.0264												0.00095745				23.5156	0.0183
435	0.0355	0.0338	0.0129	0.0377	0.026	0.052	0.0273												0.0006383				23.7891	0.0186
440	0.0352	0.0343	0.0142	0.0378	0.0265	0.052	0.0275												0.00085106				24.0625	0.0189
445	0.0354	0.0347	0.0151	0.0385	0.0267	0.053	0.028												0.00095745				24.3359	0.0192
450	0.0354	0.035	0.0156	0.0398	0.0274	0.053	0.0289												0.0012766				24.6094	0.0195
455	0.0364	0.0353	0.0164	0.0407	0.0277	0.053	0.0298												0.0095745				24.8828	0.0198
460	0.0362	0.0356	0.0174	0.0399	0.028	0.054	0.0308												0.0085106				25.1563	0.0201
465	0.0361	0.036	0.0179	0.0409	0.0286	0.054	0.0311												0.0106				25.4297	0.0204
470	0.0356	0.0363	0.0181	0.0415	0.0291	0.054	0.0318												0.0117				25.7031	0.0207
475	0.0356	0.0366	0.0188	0.0419	0.0296	0.055	0.0323												0.0106				25.9766	0.021
480	0.0361	0.0367	0.0193	0.0418	0.0301	0.054	0.0326												0.0095745				26.25	0.0213
485	0.0367	0.037	0.0198	0.0419	0.0304	0.054	0.0333												0.0106				26.5234	0.0215
490	0.0372	0.0373	0.0202	0.0421	0.031	0.055	0.0338												0.0106				26.7969	0.0218
495	0.0368	0.0376	0.0207	0.0423	0.0315	0.055	0.0343												0.0117				27.0703	0.0221
500	0.0373	0.0378	0.0211	0.0426	0.0318	0.055	0.0349												0.0128				27.3438	0.0223
505	0.0375	0.038	0.0217	0.0428	0.0323	0.055	0.0352												0.0095745				27.6172	0.0226
510	0.0369	0.0382	0.022	0.0432	0.0327	0.055	0.0356												0.0095745				27.8906	0.0228
515	0.0363	0.0384	0.0225	0.0434	0.0334	0.056	0.0361												0.0074468				28.1641	0.0231
520	0.0368	0.0388	0.0231	0.044	0.0336	0.056	0.0366												0.0085106				28.4375	0.0233
525	0.0366	0.0391	0.0233	0.0443	0.0341	0.056	0.0365												0.0106				28.7109	0.0236
530	0.037	0.0393	0.0237	0.0445	0.0345	0.056	0.037												0.0074468				28.9844	0.0238
535	0.0373	0.0395	0.0238	0.0448	0.0348	0.056	0.0373												0.0074468				29.2578	0.024
540	0.037	0.0397	0.0242	0.0454	0.0353	0.057	0.0374												0.0117				29.5313	0.0243
545	0.037	0.0399	0.0245	0.0457	0.0358	0.057	0.0376												0.0106				29.8047	0.0245
550	0.0377	0.0401	0.0249	0.046	0.0362	0.057	0.0383												0.0085106				30.0781	0.0247
555	0.0383	0.0402	0.0251	0.0463	0.0366	0.057	0.0383												0.0128				30.3516	0.0249
560	0.0381	0.0407	0.0254	0.047	0.0371	0.057	0.0387												0.0128				30.625	0.0251
565	0.0373	0.0409	0.0257	0.0472	0.0375	0.057	0.0388												0.0117				30.8984	0.0253
570	0.0377	0.0411	0.026	0.0477	0.0379	0.057	0.0392												-0.0085106				31.1719	0.0255
575	0.0371	0.0412	0.0261	0.0477	0.0383	0.057	0.0399												-0.0085106				31.4453	0.0257
580	0.0372	0.0415	0.0263	0.0483	0.0385	0.057	0.0407												-0.0085106				31.7188	0.0259
585	0.0366	0.0416	0.0267	0.0483	0.039	0.058	0.041												-0.0085106				31.9922	0.0261
590	0.0365	0.0418	0.0267	0.0485	0.0395	0.058	0.0418												-0.0085106				32.2656	0.0263
595	0.0369	0.042	0.0269	0.0489	0.0398	0.058	0.0427												-0.0851				32.5391	0.0265
600	0.0373	0.0422	0.0272	0.0493	0.0403	0.058	0.043												-0.0851				32.8125	0.0267
605	0.0384	0.0426	0.0275	0.0497	0.0406	0.058	0.0436																33.0859	0.0269
610	0.037	0.0425	0.0276	0.0498	0.0412	0.058	0.0441																33.3594	0.0271
615	0.038	0.0427	0.0278	0.05	0.0413	0.058	0.0445																33.6328	0.0272
620	0.0371	0.043	0.0281	0.0501	0.0418	0.059	0.0449																33.9063	0.0274
625	0.0375	0.0432	0.0283	0.0506	0.042	0.059	0.0451																34.1797	0.0276
630	0.0388	0.0434	0.0287	0.051	0.0422	0.059	0.0455																34.4531	0.0278
635	0.0384	0.0436	0.0287	0.0512	0.0427	0.059	0.046																34.7266	0.0279
640	0.038	0.0437	0.0291	0.0514	0.0427	0.06	0.0463																35	0.0281
645	0.0376	0.0437	0.0291	0.0514	0.043	0.06	0.047																35.2734	0.0282
650	0.0375	0.0441	0.0294	0.0517	0.0435	0.06	0.0471																35.5469	0.0284
655	0.0372	0.0441	0.0295	0.0521	0.0439	0.06	0.0475																35.8203	0.0286
660	0.0378	0.0443	0.0301	0.0523	0.0442	0.06	0.0477																36.0938	0.0287
665	0.037	0.0444	0.0302	0.0525	0.0446	0.06	0.048																36.3672	0.0289
670	0.0378	0.0446	0.0305	0.0529	0.0448	0.06	0.0485																36.6406	0.029
675	0.0381	0.0446	0.0306	0.053	0.0454	0.061	0.0491																36.9141	0.0292
680	0.0381	0.0449	0.031	0.0533	0.0455	0.061	0.0495																37.1875	0.0293
685	0.0375	0.0451	0.0314	0.0535	0.0459	0.061	0.0499																37.4609	0.0294
690	0.0382	0.0452	0.0316	0.0539	0.0461	0.061	0.0501																37.7344	0.0296
695	0.0381	0.0454	0.032	0.0541	0.0465	0.062	0.0503																38.0078	0.0297
700	0.0384	0.0454	0.0321	0.0542	0.0467	0.062	0.0508																38.2813	0.0299
705	0.0379	0.0455	0.0324	0.0543	0.0471	0.062	0.0511																38.5547	0.03
710	0.0381	0.0457	0.0327	0.0545	0.0474	0.062	0.0515																38.8281	0.0301
715	0.0376	0.0457	0.0328	0.0547	0.0476	0.063	0.0519																39.1016	0.0303
720	0.0385	0.0459	0.0332	0.0548	0.048	0.063	0.0522																39.375	0.0304
725	0.0384	0.046	0.0335	0.0551	0.0482	0.063	0.0524																39.6484	0.0305
730	0.0383	0.0462	0.0337	0.0553	0.0485	0.063	0.0524																39.9219	0.0306
735	0.0389	0.0464	0.0342	0.0556	0.0488	0.063	0.0525																40.1953	0.0308
740	0.0385	0.0464	0.0343	0.0556	0.0491	0.064	0.0595
745	0.0388	0.0466	0.0346	0.0558	0.0494	0.064	0.058
750	0.0392	0.0467	0.0347	0.0559	0.0496	0.064	0.059
755	0.0391	0.0467	0.0349	0.0561	0.0498	0.064	0.059
760	0.04	0.0469	0.0355	0.0563	0.0502	0.065	0.058
765	0.04	0.047	0.0355	0.0562	0.0504	0.065	0.057
770	0.0396	0.0471	0.0359	0.0565	0.0506	0.066	0.054
775	0.0396	0.0472	0.036	0.0564	0.0509	0.066	0.055
780	0.0402	0.0474	0.0365	0.0568	0.051	0.066	0.056
785	0.0419	0.0475	0.0367	0.0569	0.0514	0.064	0.057
790	0.0415	0.0474	0.0368	0.057	0.0516	0.064	0.058
795	0.0417	0.0476	0.0372	0.0571	0.0519	0.064	0.058
800	0.0406	0.0479	0.0374	0.0571	0.052	0.065
805	0.0415	0.0477	0.0375	0.0572	0.0522	0.065
810	0.0412	0.0479	0.0378	0.0576	0.0524	0.066
815	0.0409	0.048	0.0379	0.0575	0.0527	0.066
820	0.0408	0.0481	0.0381	0.0574	0.053	0.066
825	0.0413	0.0481	0.0383	0.0574	0.0531	0.064
830	0.0412	0.0482	0.0386	0.0575	0.0533	0.064
835	0.0424	0.0483	0.0386	0.0574	0.0535	0.064
840	0.0432	0.0485	0.039	0.0574	0.0537	0.065
845	0.0423	0.0485	0.039	0.0572	0.054	0.065
850	0.0417	0.0486	0.0392	0.0575	0.054	0.066	wt
855	0.0411	0.0486	0.0394	0.057	0.0543	0.066	235
860	0.0433	0.0487	0.0396	0.0565	0.0543	0.066	25
865	0.0421	0.0487	0.0397	0.057	0.0546
870	0.0426	0.0487	0.0398	0.0568	0.0546
875	0.0431	0.0488	0.0402	0.0576	0.0548
880	0.042	0.049	0.0403	0.0583	0.055
885	0.0422	0.049	0.0405	0.0585	0.0553
890	0.0426	0.049	0.0404	0.0585	0.0554
895	0.0423	0.0491	0.0406	0.0587	0.0555
900	0.0433	0.049	0.0408	0.0587	0.0557
905	0.0427	0.0491	0.0407	0.0589	0.0558
910	0.0424	0.049	0.041	0.059	0.0561
915	0.0426	0.0491	0.041	0.0589	0.0562	delta GF
920	0.0426	0.0492	0.0411	0.059	0.0563	195
925	0.0437	0.0493	0.0413	0.0591	0.0563	20
930	0.0434	0.0493	0.0413	0.0592	0.0564
935	0.0433	0.0493	0.0415	0.0591	0.0566
940	0.0439	0.0494	0.0416	0.0592	0.0567
945	0.0442	0.0494	0.0416	0.0592	0.0569
950	0.0441	0.0494	0.0418	0.0593	0.057
955	0.0434	0.0495	0.0418	0.0596	0.0571
960	0.0432	0.0496	0.0419	0.06	0.0574
	0.0431	0.0497	0.042	0.0604	0.0574
	0.0435	0.0496	0.0421	0.0606	0.0575
					0.0577
					0.0578
					0.0578
					0.058
					0.0582
					0.0582
					0.0584
					0.0586
					0.0588
					0.0589
					0.0588
					0.0592
					0.0591
					0.0592
					0.0597
					0.0599

## Sheet: FIGURE 6
FIGURE 6a						FIGURE 6b
Interaction of chaperones with G6PDH aggregates							Hsc70/G6PDH molar ratio
							I	II	III	IV	V	mean	SD	n
						DNAJB1	1.82	2.16	1.77	1.91	1.84	1.9	0.153786	5
						DNAJA2	0.81	1.05	0.75	0.93	0.68	0.844	0.147241	5
						DNAJA2DCD	1.53	1.38	1.28	1.14	1.47	1.36	0.155081	5
							JDP/G6PDH molar ratio
							I	II	III	IV	V	VI	VII	mean	SD	n
						DNAJB1	0.651387	0.549628	0.53558	0.73	0.83	0.49	0.42	0.600942	0.14354	7
						DNAJA2	0.231099	0.31	0.36	0.3	0.26	0.15	0.18	0.255871	0.0745161	7
						DNAJA2DCD	0.551698	0.746819	0.76	0.7413	0.474696	0.777772	0.493416	0.649386	0.136043	7

## Sheet: FIGURE 7
FIGURE 7a															FIGURE 7b
DLS															DLS
﻿	Tau Volume (%)				﻿	DNAJA2 Volume (%)				﻿	DNAJA2 + Tau Volume (%)				﻿	Volume (%)					﻿	Volume (%)
Size (nm)	20ºC	40ºC	20ºC (R)		Size (nm)	20ºC	40ºC	20ºC (R)		Size (nm)	20ºC	40ºC	20ºC (R)		Size (nm)	DNAJA2	DNAJA2 + HSC70	HSC70			Size (nm)	DNAJA2 QPN	DNAJA2 QPN + HSC70	HSC70
3.615	0	0.5	0		3.615	0	0	0		3.615	0	0	0		0.4	0	0	0			0.4	0	0	0
4.187	0.1	3.5	2		4.187	0	0	0		4.187	0	0	0		0.4632	0	0	0			0.4632	0	0	0
4.849	9.3	21	16.3		4.849	0	0	0		4.849	0	0	0		0.5365	0	0	0			0.5365	0	0	0
5.615	30.5	38.9	35.6		5.615	0	0	0		5.615	0	0.2	0		0.6213	0	0	0			0.6213	0	0	0
6.503	37	28.8	31.9		6.503	0	0	0		6.503	0	1.1	0		0.7195	0	0	0			0.7195	0	0	0
7.531	19.2	7.4	12.2		7.531	0	1	0		7.531	0	2.9	0		0.8332	0	0	0			0.8332	0	0	0
8.721	3.5	0	1.7		8.721	0.3	4	0		8.721	0.4	5.6	0.5		0.9849	0	0	0			0.9849	0	0	0
10.1	0	0	0.1		10.1	1.7	9.1	1.2		10.1	2.1	10.7	2.8		1.17	0	0	0			1.17	0	0	0
11.7	0	0	0		11.7	5.1	16.5	4.7		11.7	5.3	17.5	7.1		1.294	0	0	0			1.294	0	0	0
13.54	0	0	0		13.54	9.3	21.9	8.9		13.54	9	20.5	10.8		1.499	0	0	0			1.499	0	0	0
15.69	0	0	0		15.69	11.3	19.6	10.8		15.69	11.1	16.9	11.8		1.736	0	0	0			1.736	0	0	0
18.17	0	0	0		18.17	10.7	12.1	9.9		18.17	11	10.5	10.5		2.01	0	0	0			2.01	0	0	0
21.04	0	0	0		21.04	9.5	5.6	8.4		21.04	10.2	5.1	8.2		2.328	0	0	0			2.328	0	0	0
24.36	0	0	0		24.36	8.6	2.3	8.2		24.36	9.5	2	6.6		2.696	0	0	0.1			2.696	0	0	0
28.21	0	0	0		28.21	8	1.1	8.9		28.21	8.6	0.7	6.2		3.122	0	0	0.2			3.122	0	0	0.1
32.67	0	0	0		32.67	7.4	0.7	9		32.67	7.6	0.3	6.4		3.615	0	0	0.3			3.615	0	0	0.4
37.84	0	0	0		37.84	6.7	0.7	7.5		37.84	6.3	0.4	5.9		4.187	0	0	1.9			4.187	0	0	0.9
43.82	0	0	0		43.82	5.6	0.8	5.1		43.82	5	0.6	4.6		4.849	0	0.3	7.9			4.849	0	0	2
50.75	0	0	0		50.75	4.4	0.8	2.9		50.75	3.8	0.8	3.1		5.615	0.1	1.4	17.2			5.615	0	0	7.7
58.77	0	0	0		58.77	3.2	0.8	1.7		58.77	2.7	0.8	2.2		6.503	0.5	2.5	23			6.503	0	0	18.5
68.06	0	0	0		68.06	2.2	0.6	1.2		68.06	1.8	0.7	1.7		7.531	1	4.3	21.4			7.531	0	0	25.3
78.82	0	0	0		78.82	1.4	0.4	1.3		78.82	1.1	0.4	1.7		8.721	1.2	9.9	15			8.721	0.5	1	22.3
91.28	0	0	0		91.28	0.8	0.2	1.4		91.28	0.7	0.2	1.7		10.1	2.5	17.3	8.2			10.1	2.4	3.6	13.9
105.7	0	0	0		105.7	0.5	0.1	1.3		105.7	0.4	0.1	1.7		11.7	5.7	20.5	3.4			11.7	6	6.7	6.2
122.4	0	0	0		122.4	0.2	0	1.1		122.4	0.2	0	1.5		13.54	10.2	17.1	1			13.54	9.5	9.3	1.9
141.8	0	0	0		141.8	0.1	0	1		141.8	0.1	0	1.3		15.69	12.8	10.8	0.2			15.69	11.7	10.9	0.4
164.2	0	0	0		164.2	0.1	0	0.8		164.2	0.1	0	1.1		18.17	11.7	5.8	0			18.17	12.5	10.9	0
190.1	0	0	0		190.1	0.1	0	0.8		190.1	0.1	0	0.9		21.04	8.4	3	0			21.04	12.1	10.4	0
220.2	0	0	0		220.2	0	0	0.5		220.2	0.1	0	0.7		24.36	6	1.7	0			24.36	10.8	9.8	0
255	0	0	0		255	0.1	0	0.3		255	0.1	0	0.4		28.21	5.4	1.1	0			28.21	9.3	8.8	0
295.3	0	0	0		295.3	0.1	0	0.2		295.3	0.1	0	0.2		32.67	5.7	0.8	0			32.67	7.7	7.6	0
															37.84	6.1	0.7	0			37.84	6.1	6.2	0
															43.82	6.1	0.6	0			43.82	4.5	4.9	0
															50.75	5.3	0.5	0			50.75	3	3.6	0
															58.77	4.1	0.4	0			58.77	1.9	2.5	0
															68.06	2.8	0.3	0			68.06	1.1	1.6	0
															78.82	1.8	0.3	0			78.82	0.5	1	0
															91.28	1	0.2	0			91.28	0.2	0.5	0
															105.7	0.5	0.2	0			105.7	0.1	0.3	0
															122.4	0.2	0.1	0			122.4	0	0.1	0
															141.8	0.1	0.1	0			141.8	0	0	0
															164.2	0	0.1	0			164.2	0	0	0
															190.1	0	0.1	0			190.1	0	0	0
															220.2	0	0	0			220.2	0	0	0
															255	0	0	0			255	0	0	0
															295.3	0	0	0			295.3	0	0	0
															342						342	0	0	0
															396.1						396.1	0	0	0
															458.7						458.7	0	0	0
															531.2						531.2	0	0	0
															615.1						615.1	0	0	0
															712.4						712.4	0	0	0
															825						825	0	0	0
															955.4						955.4	0	0	0
															1106						1106	0	0	0

## Sheet: FIGURE S6
FIGURE S6a																FIGURE S6b																FIGURE S6c																FIGURE S6d
	Fraction of aggregated insulin at 18ºC																Fraction of aggregated insulin at 18ºC in buffer containing 300 mM NaCl																Fraction of aggregated insulin at 42ºC																Fraction of aggregated insulin at 18ºC
﻿	0 mM DNAJA2		1 mM DNAJA2		2 mM DNAJA2		4 mM DNAJA2		7 mM DNAJA2		10 mM DNAJA2		10 mM DNAJA2 (no insulin)	﻿		﻿	0 mM DNAJA2		1 mM DNAJA2		2 mM DNAJA2		4 mM DNAJA2		7 mM DNAJA2		10 mM DNAJA2		10 mM DNAJA2 (no insulin)			﻿	0 mM DNAJA2		1 mM DNAJA2		2 mM DNAJA2		4 mM DNAJA2		7 mM DNAJA2		10 mM DNAJA2		10 mM DNAJA2 (no insulin)			﻿	0 mM DNAJA2
Time (s)	mean	SD	mean	SD	mean	SD	mean	SD	mean	SD	mean	SD	mean	SD		Time (s)	mean	SD	mean	SD	mean	SD	mean	SD	mean	SD	mean	SD	mean	SD		Time (s)	mean	SD	mean	SD	mean	SD	mean	SD	mean	SD	mean	SD	mean	SD		Time (s)	mean
0	0.0237	0.0072328	0.0329	0.0061417	0.071	0.0252	0.0086816	0.0012429	0.0455	0.0013127	0.0716	0.0477	0.0281	0.00013746		0	0.0046127	0.0072328	0.0269	0.026	0.0089838	0.001258	0.0081208	0.0025702	0.0049543	0.00066649	0.0066951	0.00041239	0.0065979	0.00041239		0	0	0.0332	-0.00036069	0.0321	0.0064923	0.0275	0.0014427	0.0112	0.0512	0.0010202	0.031	0.00041239	0.0229	0.00041239		0	0.0237
30	0.0206	0.0059997	0.0315	0.0067429	0.0533	0.0133	0.0115	0.00070337	0.0429	0.0012377	0.0323	0.0035908	0.0241	8.8866e-05		30	0.0051134	0.0059997	0.0102	0.0017745	0.0085714	0.0017329	0.0089102	0.0018787	0.0048542	9.9974e-05	0.0051252	0.0002666	0.0102	0.0002666		30	-0.0144	0.0304	-0.0346	0.0051009	-0.0281	0.0051009	-0.0339	0.0326	0.0097385	0.00051009	0.0079351	0.0002666	0.0018587	0.0002666		30	0.0206
60	0.0198	0.0106	0.0244	0.0066616	0.0483	0.0128	0.0101	6.7447e-05	0.0343	0.000989	0.0307	0.001576	0.0268	0.00010553		60	0.0044948	0.0106	0.0111	0.0025535	0.0074521	0.0013163	0.0081001	0.0028076	0.0064212	0.0019995	0.0042828	0.00031658	0.0138	0.00031658		60	-0.013	0.0299	-0.0386	0.0025504	-0.0332	0.0010202	-0.0408	0.0413	0.0010821	0.0015303	0.0014427	0.00031658	-0.00061958	0.00031658		60	0.0198
90	0.0152	0.0065235	0.0231	0.0059142	0.0174	0.0054636	0.0076425	0.003777	0.0315	0.00090941	0.0248	0.0066291	0.0246	0.00024577		90	0.0036053	0.0065235	0.0092577	0.0014371	0.0060795	0.0027576	0.0072577	0.0019495	0.0049573	0.0005207	0.004327	0.00073731	0.0218	0.00073731		90	-0.007394	0.0303	-0.0393	0.0015303	-0.0346	0.0010202	-0.0418	0.0428	-0.00072137	1.416e-16	0	0.00073731	0	0.00073731		90	0.0152
120	0.0131	0.0090232	0.0207	0.0046631	0.0234	0.00082578	0.0045525	0.0039023	0.0355	0.0010235	0.0219	0.0029896	0.0177	0.00021522		120	0.0025803	0.0090232	0.0081443	0.0001458	0.0051105	0.0023869	0.0067187	0.0024702	0.00362	0.00017912	0.0042563	0.00064567	0.0096672	0.00064567		120	0.00072137	0.0304	-0.0382	0.0010202	-0.0346	0.0040807	-0.0418	0.0428	-0.00036069	0.00051009	0	0.00064567	0.0012392	0.00064567		120	0.0131
150	0.0077709	0.0108	0.0161	0.0044357	0.0258	0.003547	0.0013551	0.0027653	0.0252	0.00072699	0.0176	0.0025347	0.0133	9.8585e-05		150	0.0015434	0.0108	0.0073078	0.0004957	0.0036348	0.0017329	0.0054168	0.0017954	0.0028895	0.00042905	0.0022356	0.00029576	0.0038527	0.00029576		150	0.0095582	0.0315	-0.0375	0	-0.0346	0.0030605	-0.0404	0.0439	0.0014427	1.4168e-16	0	0.00029576	0.0018587	0.00029576		150	0.0077709
180	0.0151	0.0065041	0.0151	0.0042732	0.0119	0.0030718	0.0031595	0.0048176	0.0267	0.00077144	0.0135	0.0050206	0.0115	0.00010553		180	0.0008542	0.0065041	0.0061915	0.0017162	0.0030722	0.0011789	0.0048218	0.0019287	0.0020206	0.00065816	0.0013903	0.00031658	0.0107	0.00031658		180	0.02	0.0329	-0.0364	0.00051009	-0.0339	0.0030605	-0.04	0.0444	0.0025248	0.0015303	0.00072137	0.00031658	0.0024783	0.00031658		180	0.0151
210	0.0010647	0.0132	0.0086512	0.005703	0.0194	0.0024538	0.0011294	0.00040468	0.0217	0.0006275	0.0104	0.0034933	0.0108	6.2484e-05		210	0.00014728	0.0132	0.0057467	0.00070398	0.0031016	0.0018787	0.004704	0.0012288	0.0019617	0.00084978	0.0013225	0.00018745	0.0062857	0.00018745		210	0.0321	0.0339	-0.035	0.00051009	-0.0325	0.0051009	-0.0393	0.0454	0.0046889	0.0025504	0.0014427	0.00018745	0.0049566	0.00018745		210	0.0010647
240	0.0019475	0.0115	0.0084559	0.0040945	0.0236	0.0082359	0.0022559	0.00047213	0.0203	0.00058505	0.0114	0.0107	0.0104	0.00033741		240	-0.00089543	0.0115	0.0049043	0.00095392	0.0012842	0.00025827	0.0035169	0.0019578	0.00086303	0.0010372	0.00071576	0.0010122	0.0092607	0.0010122		240	0.0442	0.0357	-0.0346	0.0020403	-0.0328	0.0056109	-0.0393	0.0444	0.0039675	0.0035706	-0.00072137	0.0010122	0.0037175	0.0010122		240	0.0019475
270	0.0163	0.0146	0.0030331	0.0042894	0.0132	0.0028831	0.00038316	0.00027942	0.0249	0.00071771	0.0052275	0.0043707	0.0086276	3.8879e-05		270	-0.001838	0.0146	0.0042622	0.00045405	0.0010692	0.0028034	0.0032283	0.001433	0.000757	2.0828e-05	0.0001944	0.00011664	0.0037761	0.00011664		270	0.0592	0.0363	-0.0328	0.0025504	-0.0321	0.0045908	-0.0386	0.0464	0.006853	0.0045908	0	0.00011664	0.0049566	0.00011664		270	0.0163
300	0.0063514	0.0016439	0.0027114	0.0031196	0.0217	0.0083729	0.0003418	0.00033723	0.0204	0.00058836	0.003102	0.0043869	0.0068463	0.0004596		300	-0.00046539	0.0016439	0.0035169	6.6649e-05	-0.00017673	0.0018662	0.0030044	0.0019578	0	0	0.00097496	0.0013788	0.00079529	0.0013788		300	0.0747	0.0352	-0.0292	0.0045908	-0.0303	0.0051009	-0.0372	0.0464	0.0086564	0.006121	0.0021641	0.0013788	0.0061958	0.0013788		300	0.0063514
330	-0.0081793	0.0128	0.0023323	0.0037208	0.0029114	0.0031176	0.0034289	0.00099243	0.0174	0.00050279	0.0095818	0.0125	0.0028191	0.00052347		330	-0.0016848	0.0128	0.0033108	0.0003749	-0.00028866	0.0020911	0.0037614	0.0012788	0.00043594	0.00049154	0.0027128	0.0015704	0	0.0015704		330	0.0913	0.0349	-0.0263	0.0056109	-0.0289	0.006121	-0.035	0.0464	0.0112	0.0066311	0.0028855	0.0015704	0.0074349	0.0015704		330	-0.0081793
360	-0.0079963	0.0113	-6.8934e-05	0.0024372	0.0256	0.0106	0.00027286	0.0012044	0.0146	0.00042121	0.0031595	0.0123	0.0022305	9.0254e-05		360	0	0.0113	0.0074728	0.005561	-0.0011988	0.0019786	0.0021296	0.00061234	-0.00035052	0.00033741	-3.2401e-05	0.00027076	0.0031517	0.00027076		360	0.1055	0.0344	-0.0242	0.0066311	-0.0285	0.0056109	-0.0357	0.0464	0.0119	0.0086715	0.0028855	0.00027076	0.0086741	0.00027076		360	-0.0079963
390	-0.0096771	0.0148	-0.0018727	0.0026484	0.0145	0.0075519	0.0015918	0.0015127	0.0113	0.00032702	0.0016544	0.0104	0	0.00014718		390	0.0050722	0.0148	0.001349	0.0014163	-0.0010692	0.0019703	0.0028571	0.0015829	-0.0011429	0.00069149	-0.00059499	0.00044155	0.00038292	0.00044155		390	0.1206	0.0347	-0.0213	0.0096916	-0.0271	0.0066311	-0.0343	0.0464	0.0133	0.0096916	0.0028855	0.00044155	0.0099133	0.00044155		390	-0.0096771
420	-0.0125	0.0147	-0.003688	0.00011374	0.0107	0.0068234	0.0029779	0.0008479	0.009352	0.00026997	-0.0018842	0.0092938	0.0054678	0.00011386		420	0.012	0.0147	0.00067452	0.00095392	-0.0011635	0.0016454	0.0010898	0.001158	-0.001514	0.0016829	-0.00073638	0.00034158	-0.0029809	0.00034158		420	0.1356	0.0344	-0.018	0.0102	-0.026	0.0071412	-0.0328	0.0464	0.0151	0.0112	0.0043282	0.00034158	0.0099133	0.00034158		420	-0.0125
450	-0.0117	0.013	-0.0047335	0.0007799	0.0119	0.0063531	0.0034335	0.003459	0.0065947	0.00019037	-0.00095359	0.00918	-0.0018587	2.7771e-05		450	0.0198	0.013	7.9529e-05	0.00011247	-0.0018557	0.0019078	0	0	-0.0018881	0.00010414	0.00023564	8.3312e-05	-0.00051252	8.3312e-05		450	0.1504	0.0342	-0.0137	0.0112	-0.0238	0.006121	-0.0314	0.0464	0.0173	0.0112	0.0043282	8.3312e-05	0.0105	8.3312e-05		450	-0.0117
480	-0.0111	0.012	-0.0037914	0.00038995	0.0035427	0.0023495	0.0017819	0.0030255	0.0068474	0.00019767	-0.001034	0.0112	-0.0048947	0.00086922		480	0.0293	0.012	0.00063034	0.0013996	-0.0033108	0.0030325	0.00037703	0.00030825	-0.0021532	7.9146e-05	-5.3019e-05	0.0026077	-0.0046068	0.0026077		480	0.1634	0.0345	-0.0097385	0.0138	-0.0224	0.0091815	-0.0296	0.0469	0.0198	0.0138	0.005771	0.0026077	0.0124	0.0026077		480	-0.0111
510	-0.0119	0.0137	-0.0041131	0.00071491	0.0285	0.0192	0.0046209	0.0018114	0.0065717	0.00018971	-0.0040326	0.0117	-0.0054988	0.0008345		510	0.0389	0.0137	-0.00014138	0.00062484	-0.0031193	0.0026201	-0.00041826	0.00033325	-0.0033608	0.00046238	-0.00027393	0.0025035	-0.0024094	0.0025035		510	0.1764	0.0345	-0.0043282	0.0163	-0.0202	0.0091815	-0.0296	0.0459	0.0206	0.0148	0.005771	0.0025035	0.013	0.0025035		510	-0.0119
540	-0.0123	0.0117	-0.0066291	0.00030871	0.0342	0.021	0.0041521	0.0030447	0.0021829	6.3015e-05	-0.0040671	0.0099437	-0.0046004	0.00041934		540	0.0514	0.0117	-0.00080707	0.00023327	-0.0030044	0.0024744	-0.00018851	0.0002416	-0.0027216	0.00052486	0.00063623	0.001258	-0.0059912	0.001258		540	0.1879	0.0346	0.00036069	0.0189	-0.0195	0.0081614	-0.0296	0.0469	0.0231	0.0163	0.0064923	0.001258	0.0136	0.001258		540	-0.0123
570	-0.0123	0.0141	-0.0059168	0.0024534	0.0251	0.0181	0.0041245	0.0028906	0.0011029	3.1839e-05	-0.0022863	0.0108	-0.0056691	8.6089e-05		570	0.0646	0.0141	2.0619e-05	0.00077896	-0.0040265	0.0023619	0.0011723	0.00079146	-0.0025479	0.00032908	-0.001243	0.00025827	0.0001296	0.00025827		570	0.1991	0.0356	0.0054103	0.0199	-0.0177	0.0086715	-0.0289	0.0469	0.0242	0.0158	0.0064923	0.00025827	0.013	0.00025827		570	-0.0123
600	-0.0133	0.0137	-0.008341	0.0019822	0.005824	0.005474	0.0044215	0.0042299	0.001011	2.9186e-05	-0.002045	0.0135	-0.0059015	0.00079563		600	0.0796	0.0137	0.0010074	0.0012997	-0.0039853	0.0027451	6.7747e-05	0.00084561	-0.0027216	0.00061651	-3.8292e-05	0.0023869	-0.0061561	0.0023869		600	0.2103	0.0354	0.0112	0.024	-0.0155	0.0096916	-0.0271	0.0464	0.0263	0.0179	0.0072137	0.0023869	0.0149	0.0023869		600	-0.0133
630	-0.0132	0.0149	-0.00733	0.00051993	0.0073253	0.0057722	0.0070094	0.0047598	0	0	-0.0035616	0.0133	-0.0077912	0.00074008		630	0.0923	0.0149	0.0029455	0.0022994	-0.0048071	0.0022994	-0.00086303	0.00034574	-0.0028336	0.00042489	-0.0010751	0.0022203	-0.0062975	0.0022203		630	0.2206	0.0357	0.0162	0.026	-0.0137	0.0112	-0.0256	0.0464	0.0274	0.0184	0.0086564	0.0022203	0.0149	0.0022203		630	-0.0132
660	-0.0162	0.0179	-0.0090648	0.0030383	0.0017351	5.9709e-05	0.0065975	0.0049621	-0.0015855	4.5769e-05	-0.0034697	0.0137	-0.0076363	0.00068593		660	0.1071	0.0179	0.0068395	0.005082	-0.0051046	0.0031617	-0.00036524	0.00097475	-0.0029396	0.00029992	-0.0011723	0.0020578	-0.0056141	0.0020578		660	0.2312	0.0361	0.0216	0.0275	-0.0112	0.0107	-0.0252	0.0469	0.0292	0.0189	0.0086564	0.0020578	0.0155	0.0020578		660	-0.0162
690	-0.0116	0.0169	-0.0089959	0.0042082	0.0104	0.0051937	0.0089361	0.0043551	-0.0024816	7.1638e-05	-0.0026999	0.013	-0.0076983	5.8318e-05		690	0.1225	0.0169	0.012	0.0070482	-0.0045155	0.0032367	-0.00010015	0.0003999	-0.0028012	0.00017912	-0.0018616	0.00017495	-0.0085007	0.00017495		690	0.2395	0.0355	0.0271	0.0311	-0.0105	0.0117	-0.0256	0.0474	0.0296	0.0204	0.0086564	0.00017495	0.0173	0.00017495		690	-0.0116
720	-0.0128	0.019	-0.0096967	0.00087738	0.0109	0.0121	0.0069267	0.0062244	-0.0051241	0.00014792	-0.0044462	0.0149	-0.0090458	0.00049015		720	0.1353	0.019	0.0195	0.0088435	-0.0057555	0.0029492	-0.001187	0.001987	-0.0031782	0.0011955	-0.0018822	0.0014704	-0.0106	0.0014704		720	0.2487	0.0369	0.0332	0.0316	-0.0079351	0.0122	-0.0245	0.0459	0.0314	0.0219	0.0093778	0.0014704	0.0173	0.0014704		720	-0.0128
750	-0.0119	0.0166	-0.0104	0.0014623	0.0473	0.0345	0.0059151	0.0061569	-0.0043428	0.00012537	-0.0064798	0.0131	-0.0092162	0.00080951		750	0.1498	0.0166	0.0272	0.0102	-0.0049809	0.0012538	-0.0013284	0.0003874	-0.0038851	0.00033741	-0.0017526	0.0024285	-0.0079116	0.0024285		750	0.2572	0.0374	0.0393	0.0332	-0.006853	0.0128	-0.0231	0.0459	0.0321	0.023	0.0093778	0.0024285	0.018	0.0024285		750	-0.0119
780	-0.0071035	0.0091916	-0.0105	0.003607	0.026	0.0227	0.0094428	0.0075733	-0.0069623	0.00020099	-0.0052964	0.0192	-0.0104	0.00030131		780	0.1637	0.0091916	0.0379	0.0123	-0.0055994	0.0026118	-0.00053903	0.0015371	-0.00091605	0.0034116	-0.0018999	0.00090393	-0.00919	0.00090393		780	0.2646	0.037	0.0444	0.0362	-0.0054103	0.0117	-0.0242	0.0464	0.0328	0.0219	0.0086564	0.00090393	0.0167	0.00090393		780	-0.0071035
810	-0.0096039	0.0177	-0.0092831	0.003542	0.0146	0.015	0.0093871	0.0079683	-0.005239	0.00015124	0.0009421	0.015	-0.0096499	0.00040823		810	0.1775	0.0177	0.0483	0.0129	-0.0049337	0.0028201	-0.0017231	0.00030409	-0.0031105	0.00074147	-0.0011959	0.0012247	-0.009408	0.0012247		810	0.2739	0.0378	0.0516	0.0372	-0.0025248	0.0128	-0.0227	0.0464	0.035	0.023	0.0108	0.0012247	0.0192	0.0012247		810	-0.0096039
840	-0.0125	0.0196	-0.0124	0.0040782	-0.0043122	0.00016239	0.0093181	0.0083537	-0.0039292	0.00011343	-0.003125	0.0146	-0.0095725	0.00040406		840	0.191	0.0196	0.0582	0.0128	-0.0041267	0.0028618	-0.0015611	0.00039156	-0.0035994	0.0002666	-0.0017349	0.0012122	-0.0048012	0.0012122		840	0.2801	0.038	0.0577	0.0388	0	0.0133	-0.022	0.0454	0.0364	0.024	0.0101	0.0012122	0.0192	0.0012122		840	-0.0125
870	-0.0114	0.0189	-0.0109	0.0028434	0.0159	0.0139	0.0108	0.0071686	-0.0037224	0.00010746	-0.0021714	0.0176	-0.0105	0.00035685		870	0.2046	0.0189	0.069	0.0128	-0.0045862	0.0032783	-0.0013814	0.00087894	-0.0025066	0.00096225	-0.00035052	0.0010706	-0.0066215	0.0010706		870	0.2878	0.0386	0.0635	0.0388	0.00036069	0.0128	-0.0224	0.0459	0.0368	0.0245	0.0101	0.0010706	0.0192	0.0010706		870	-0.0114
900	-0.0124	0.0198	-0.0104	0.0053293	-0.0008341	0.0045804	0.0089643	0.0084308	-0.0050322	0.00014527	-0.001551	0.0193	-0.0104	0.0005443		900	0.2191	0.0198	0.0788	0.0125	-0.0049691	0.0031034	-0.00075994	0.0025577	-0.0035464	4.1656e-05	-0.0015081	0.0016329	-0.0117	0.0016329		900	0.2954	0.0392	0.0703	0.0403	0.0021641	0.0133	-0.0209	0.0459	0.0382	0.0255	0.0101	0.0016329	0.0198	0.0016329		900	-0.0124
930	-0.0133	0.0219	-0.0102	0.0053455	0.0139	0.014	0.0060794	0.0084886	-0.0089384	0.00025803	-0.0050896	0.019	-0.0119	0.00051792		930	0.2316	0.0219	0.0885	0.0132	-0.0036082	0.0031034	-0.0012077	0.00073314	-0.0041797	0.0011789	-0.0025655	0.0015538	-0.0076996	0.0015538		930	0.3015	0.0394	0.0757	0.0408	0.0043282	0.0143	-0.0216	0.0459	0.0386	0.026	0.0101	0.0015538	0.0198	0.0015538		930	-0.0133
960	-0.0102	0.0212	-0.0115	0.0042082	0.0121	0.0135	0.0093181	0.00951	-0.0078814	0.00022752	-0.0048598	0.0157	-0.0131	0.00069704		960	0.2444	0.0212	0.0996	0.0099474	-0.0024153	0.0036241	-0.0017614	0.00095808	-0.0037585	0.00046655	-0.0020442	0.0020911	-0.0125	0.0020911		960	0.3078	0.0397	0.0819	0.0413	0.005771	0.0133	-0.0213	0.0464	0.0386	0.027	0.0101	0.0020911	0.0204	0.0020911		960	-0.0102
990	-0.009839	0.0246	-0.0101	0.0011861	0.0095777	0.0097162	0.0098604	0.0072746	-0.0097656	0.00028191	-0.0041131	0.02	-0.0094331	0.00059012		990	0.2597	0.0246	0.1067	0.0102	-0.0007894	0.004932	-0.0020177	0.0012205	-0.0031635	0.00041656	-0.0018468	0.0017704	-0.0103	0.0017704		990	0.3138	0.0401	0.0876	0.0413	0.0072137	0.0133	-0.0216	0.0449	0.04	0.027	0.0101	0.0017704	0.0204	0.0017704		990	-0.009839
1020	-0.0106	0.0249	-0.0122	0.0028434	0.0115	0.0146	0.0091441	0.0087295	-0.0091682	0.00026466	-0.006296	0.0174	-0.0101	0.00022911		1020	0.2686	0.0249	0.1153	0.0129	4.7128e-05	0.0035741	-0.0012931	0.0022869	-0.0032666	0.00037074	-0.0011811	0.00068732	-0.0104	0.00068732		1020	0.3197	0.0411	0.0938	0.0418	0.0086564	0.0133	-0.0216	0.0449	0.0404	0.0275	0.0115	0.00068732	0.0198	0.00068732		1020	-0.0106
1050	-0.0103	0.0246	-0.0126	0.0039482	0.0015452	0.005836	0.0098058	0.0085753	-0.008341	0.00024078	-0.0058479	0.0191	-0.0113	0.00081645		1050	0.2816	0.0246	0.1234	0.0116	0.0030221	0.0065899	-0.0019647	0.00095392	-0.0038822	0.001258	-0.0011546	0.0024494	-0.0087894	0.0024494		1050	0.3252	0.0405	0.0985	0.0423	0.0093778	0.0143	-0.0227	0.0434	0.0397	0.0275	0.0101	0.0024494	0.0198	0.0024494		1050	-0.0103
1080	-0.0095674	0.0251	-0.0094324	0.0047931	0.015	0.0133	0.0118	0.0098472	-0.006204	0.0001791	-0.0043658	0.0205	-0.0111	0.00066649		1080	0.2909	0.0251	0.1392	0.00049154	0.006919	0.0048362	-0.0012077	0.0018662	-0.0024271	0.00087477	-0.00076583	0.0019995	-0.0111	0.0019995		1080	0.3324	0.0419	0.1053	0.0418	0.0126	0.0148	-0.0216	0.0439	0.0422	0.0291	0.0115	0.0019995	0.0211	0.0019995		1080	-0.0095674
1110	-0.0041552	0.0186	-0.013	0.0030221	0.0177	0.0159	0.0112	0.0111	-0.0068934	0.000199	-0.0042854	0.0246	-0.0095105	0.00056652		1110	0.3028	0.0186	0.1414	0.0134	0.011	0.0060984	-0.00048306	0.0007748	-0.0034286	0.00086644	-0.0017261	0.0016996	-0.0113	0.0016996		1110	0.3381	0.0412	0.1107	0.0434	0.0137	0.0153	-0.0213	0.0434	0.0422	0.0281	0.0101	0.0016996	0.0211	0.0016996		1110	-0.0041552
1140	-0.0082006	0.027	-0.0116	0.00097487	0.0139	0.0109	0.0136	0.0080069	-0.0068474	0.00019767	-0.0034467	0.0188	-0.0131	0.00072481		1140	0.3131	0.027	0.1482	0.0113	0.0144	0.00649	-0.00087776	0.0011997	-0.002218	0.000629	-0.00073638	0.0021744	-0.0067452	0.0021744		1140	0.3437	0.0422	0.1165	0.0423	0.0151	0.0153	-0.0213	0.0434	0.0429	0.0301	0.0123	0.0021744	0.0217	0.0021744		1140	-0.0082006
1170	0.00042909	0.0171	-0.0124	0.0027134	0.0165	0.0163	0.0117	0.0109	-0.0072151	0.00020828	-0.0016429	0.0243	-0.012	0.00060262		1170	0.3249	0.0171	0.1574	0.0122	0.0214	0.0076313	0.0003947	0.0011247	-0.002109	2.4994e-05	-2.3564e-05	0.0018079	-0.0128	0.0018079		1170	0.3484	0.0422	0.1219	0.0428	0.0159	0.0153	-0.0213	0.0423	0.0426	0.0296	0.0115	0.0018079	0.0204	0.0018079		1170	0.00042909
1200	-0.0045226	0.0251	-0.0123	3.2496e-05	0.0114	0.0116	0.0129	0.0097798	-0.0039063	0.00011276	-0.0024012	0.0223	-0.0118	0.00075675		1200	0.3372	0.0251	0.1673	0.0092767	0.0265	0.0086019	-0.00027393	0.00066233	-0.0024271	0.00067482	6.7747e-05	0.0022702	-0.0101	0.0022702		1200	0.354	0.0426	0.1266	0.0434	0.018	0.0153	-0.0206	0.0434	0.0436	0.0301	0.0123	0.0022702	0.0223	0.0022702		1200	-0.0045226
1230	-0.0021851	0.0241	-0.0129	0.0020635	0.011	0.0123	0.0113	0.0101	-0.0091222	0.00026334	-0.0080882	0.0224	-0.0137	0.00045821		1230	0.3447	0.0241	0.1738	0.0118	0.035	0.0093309	0.00068041	0.00032908	-0.001944	0.0013746	-0.00062445	0.0013746	-0.0117	0.0013746		1230	0.361	0.0431	0.1327	0.0428	0.0198	0.0158	-0.0198	0.0434	0.0451	0.0301	0.0123	0.0013746	0.0235	0.0013746		1230	-0.0021851
1260	0.001553	0.0209	-0.0116	0.0036233	0.0078938	0.0093862	0.0105	0.0101	-0.0056756	0.00016384	-0.0064683	0.0223	-0.0117	0.00095669		1260	0.3543	0.0209	0.1839	0.0098474	0.0437	0.0105	0.003729	0.0043072	-0.00056259	0.00048737	0.00091016	0.0028701	-0.0109	0.0028701		1260	0.3656	0.0438	0.1374	0.0423	0.0206	0.0158	-0.0195	0.0439	0.0451	0.0311	0.0115	0.0028701	0.0223	0.0028701		1260	0.001553
1290	0.0017054	0.0234	-0.0082721	0.0064342	0.0177	0.0151	0.0136	0.0112	-0.0036305	0.0001048	-0.0025965	0.0211	-0.011	0.00067482		1290	0.3677	0.0234	0.1925	0.0113	0.054	0.0124	0.0018262	0.00034158	-0.00088071	0.00045405	0.0012018	0.0020245	-0.0107	0.0020245		1290	0.3715	0.0442	0.1417	0.0423	0.022	0.0158	-0.0195	0.0449	0.0447	0.0306	0.013	0.0020245	0.0229	0.0020245		1290	0.0017054
1320	0.003148	0.024	-0.0102	0.0060442	-0.0087038	0.0036908	0.0153	0.0109	-0.0048483	0.00013996	-0.0016659	0.024	-0.0125	0.00084839		1320	0.3717	0.024	0.199	0.0105	0.0638	0.0139	0.0025361	0.00078729	-0.00059499	0.0010914	0.0014404	0.0025452	-0.0136	0.0025452		1320	0.3758	0.0445	0.1472	0.0418	0.0231	0.0163	-0.0195	0.0439	0.0454	0.0316	0.0123	0.0025452	0.0229	0.0025452		1320	0.003148
1350	0.004374	0.0234	-0.0092946	0.0042407	0.0155	0.0134	0.0181	0.0118	0.00048254	1.393e-05	-0.0021025	0.0269	-0.0117	0.00072481		1350	0.3832	0.0234	0.2081	0.0113	0.0749	0.0149	0.0037732	0.0018787	-0.00015022	0.0003874	0.0022091	0.0021744	-0.012	0.0021744		1350	0.3811	0.0433	0.1515	0.0408	0.0245	0.0153	-0.0184	0.0434	0.0465	0.0311	0.0123	0.0021744	0.0235	0.0021744		1350	0.004374
1380	0.006394	0.023	-0.0064223	0.0037208	0.0154	0.0129	0.0157	0.0111	-0.0014476	4.1789e-05	0.0015051	0.0248	-0.011	0.00053597		1380	0.3878	0.023	0.2188	0.013	0.0861	0.0167	0.0024477	0.00028743	0.00015022	0.00072898	0.0016141	0.0016079	-0.0107	0.0016079		1380	0.3863	0.0431	0.1565	0.0408	0.026	0.0163	-0.0173	0.0449	0.0465	0.0321	0.013	0.0016079	0.0242	0.0016079		1380	0.006394
1410	0.0079888	0.0211	-0.0102	0.0052806	0.0262	0.0222	0.0169	0.0097508	-0.0034926	0.00010082	-0.0028837	0.0257	-0.0105	0.00073175		1410	0.4082	0.0211	0.2224	0.0085269	0.0961	0.0167	0.002327	0.00032492	-0.00035346	3.3325e-05	0.0016642	0.0021953	-0.0118	0.0021953		1410	0.3901	0.0421	0.1601	0.0408	0.0267	0.0173	-0.0188	0.0449	0.0458	0.0321	0.0123	0.0021953	0.0235	0.0021953		1410	0.0079888
1440	0.0092104	0.0224	-0.0088235	0.0053293	0.0123	0.0084925	0.0157	0.0103	-0.0043428	0.00012537	-0.0010915	0.0231	-0.0117	0.0005804		1440	0.407	0.0224	0.2334	0.0094642	0.1089	0.018	0.0028837	0.00080396	0.00021502	0.00033741	0.0023387	0.0017412	-0.0132	0.0017412		1440	0.3959	0.0414	0.1648	0.0403	0.0285	0.0168	-0.0177	0.0434	0.0483	0.0326	0.013	0.0017412	0.0242	0.0017412		1440	0.0092104
1470	0.0121	0.0195	-0.0079389	0.009375	0.0066619	0.0061448	0.0155	0.0109	-0.0022978	6.6332e-05	-0.0028033	0.0239	-0.0125	0.00054153		1470	0.4152	0.0195	0.2409	0.0135	0.1205	0.0177	0.0036348	0.00029159	0.0002592	0.00056652	0.0028984	0.0016246	-0.0104	0.0016246		1470	0.4004	0.0411	0.1699	0.0393	0.0307	0.0179	-0.0177	0.0454	0.0483	0.0326	0.0137	0.0016246	0.0242	0.0016246		1470	0.0121
1500	0.0152	0.0189	-0.0058364	0.0067916	0.0166	0.0132	0.0161	0.0123	-0.0014246	4.1126e-05	-0.0030446	0.0264	-0.0087051	0.00053875		1500	0.4245	0.0189	0.2444	0.0081145	0.1322	0.0181	0.0047452	0.00017079	0.0007187	0.00059984	0.002539	0.0016162	-0.0116	0.0016162		1500	0.4031	0.0402	0.1724	0.0398	0.0314	0.0168	-0.0173	0.0449	0.048	0.0332	0.0137	0.0016162	0.0254	0.0016162		1500	0.0152
1530	0.0177	0.0159	-0.0050437	0.009245	0.0225	0.0152	0.0198	0.0112	-0.00016085	4.6432e-06	-1.1489e-05	0.0276	-0.0103	0.00093864		1530	0.4344	0.0159	0.2538	0.014	0.1441	0.0175	0.0051605	0.00035824	0.0017761	0.00022078	0.0025155	0.0028159	-0.005567	0.0028159		1530	0.405	0.0392	0.176	0.0398	0.0314	0.0179	-0.0177	0.0454	0.0483	0.0337	0.0123	0.0028159	0.0229	0.0028159		1530	0.0177
1560	0.0212	0.014	-0.0049173	0.0069866	0.0104	0.0112	0.019	0.0111	0.0038143	0.00011011	-0.0014361	0.0278	-0.0105	0.00048043		1560	0.4398	0.014	0.2601	0.0055569	0.1556	0.0184	0.0055287	0.0010706	0.0036848	0.0029201	0.0025272	0.0014413	-0.0127	0.0014413		1560	0.4097	0.04	0.1807	0.0383	0.0328	0.0179	-0.017	0.0454	0.0494	0.0332	0.0137	0.0014413	0.0242	0.0014413		1560	0.0212
1590	0.0211	0.0184	-0.0029182	0.0053943	0.0106	0.0076498	0.0189	0.0121	0.0048254	0.0001393	0.00042509	0.0283	-0.0112	0.00097058		1590	0.4436	0.0184	0.2681	0.0087644	0.1669	0.0182	0.0060854	0.00039156	0.0015758	0.00042905	0.0024536	0.0029117	-0.0147	0.0029117		1590	0.4139	0.0402	0.1839	0.0377	0.0335	0.0179	-0.018	0.0459	0.0487	0.0332	0.013	0.0029117	0.0242	0.0029117		1590	0.0211
1620	0.0276	0.0214	-0.0026999	0.0076527	0.0121	0.0114	0.0208	0.0102	0.0027114	7.8271e-05	-0.00076976	0.0272	-0.0097739	0.00042767		1620	0.4476	0.0214	0.2772	0.01	0.1767	0.0178	0.0070457	0.00039156	0.0020913	7.498e-05	0.0034462	0.001283	-0.0125	0.001283		1620	0.4191	0.0399	0.1876	0.0377	0.0357	0.0179	-0.0162	0.0454	0.0494	0.0332	0.0144	0.001283	0.0248	0.001283		1620	0.0276
1650	0.0268	0.0115	-0.0024012	0.0090176	0.0145	0.0113	0.0205	0.0107	0.0027803	8.0261e-05	-0.00034467	0.0268	-0.0117	0.00061373		1650	0.4634	0.0115	0.2821	0.0073897	0.1874	0.0179	0.0075847	0.0018037	0.0026686	0.0002416	0.0034109	0.0018412	-0.0139	0.0018412		1650	0.4224	0.0399	0.1919	0.0367	0.0361	0.0184	-0.0162	0.0454	0.0501	0.0342	0.0137	0.0018412	0.0242	0.0018412		1650	0.0268
1680	0.0311	0.0127	-0.0012523	0.0141	0.0171	0.0146	0.0176	0.0117	0.00027574	7.9598e-06	-0.00011489	0.0304	-0.0121	0.00092059		1680	0.4647	0.0127	0.2906	0.0030575	0.1983	0.0175	0.0073785	0.0010039	0.0049485	0.0034074	0.0032901	0.0027618	-0.0107	0.0027618		1680	0.4271	0.0401	0.1955	0.0367	0.0375	0.0194	-0.0166	0.0459	0.0512	0.0337	0.0137	0.0027618	0.0248	0.0027618		1680	0.0311
1710	0.0303	0.0128	0.00024127	0.0136	0.0212	0.0144	0.0184	0.0123	0.00098805	2.8523e-05	-0.0019991	0.0268	-0.0116	0.00053319		1710	0.4749	0.0128	0.2983	0.00064983	0.206	0.0172	0.0094492	0.0009081	0.0023358	0.00060401	0.002704	0.0015996	-0.0109	0.0015996		1710	0.4299	0.0399	0.198	0.0362	0.0382	0.0184	-0.0166	0.0449	0.0509	0.0352	0.0137	0.0015996	0.0254	0.0015996		1710	0.0303
1740	0.0336	0.0113	0.0034122	0.0133	0.0053525	0.0045283	0.0202	0.011	-4.5956e-05	1.3266e-06	-0.00019531	0.029	-0.0117	0.0007387		1740	0.4823	0.0113	0.3053	0.0152	0.2169	0.0159	0.0088306	0.0014913	0.0038115	0.0019745	0.0034345	0.0022161	-0.0125	0.0022161		1740	0.4339	0.041	0.2013	0.0357	0.039	0.0194	-0.0166	0.0449	0.0523	0.0352	0.0137	0.0022161	0.0248	0.0022161		1740	0.0336
1770	0.0361	0.0108	0.0063879	0.015	0.0165	0.0129	0.0221	0.0114	0.0064108	0.00018507	-0.00086167	0.0287	-0.0105	0.00080257		1770	0.4908	0.0108	0.3242	0.0161	0.2265	0.0161	0.0096672	0.0017495	0.0036966	0.0011289	0.0032342	0.0024077	-0.0118	0.0024077		1770	0.4372	0.0431	0.2045	0.0352	0.0404	0.0194	-0.0159	0.0459	0.0516	0.0352	0.0137	0.0024077	0.0254	0.0024077		1770	0.0361
1800	0.0398	0.0111	0.0084559	0.0209	0.0084352	0.0051973	0.022	0.0108	0.0047105	0.00013598	0.00016085	0.0275	-0.0103	0.0016996		1800	0.4952	0.0111	0.3248	0.0103	0.2338	0.0153	0.0106	0.001962	0.0043152	0.00027076	0.0080884	0.0050987	-0.0109	0.0050987		1800	0.4382	0.0433	0.2074	0.0352	0.0411	0.0194	-0.0162	0.0454	0.0516	0.0362	0.0137	0.0050987	0.0242	0.0050987		1800	0.0398
1830	0.0435	0.0111	0.0095129	0.0201	0.0056632	0.0042464	0.0202	0.0127	0.00625	0.00018042	0.0029412	0.0315	-0.0102	0.00059707		1830	0.504	0.0111	0.3303	0.0097641	0.2427	0.0139	0.0112	0.0022286	0.0048306	0.0016496	0.0033049	0.0017912	-0.0149	0.0017912		1830	0.4388	0.0425	0.2106	0.0347	0.0426	0.0204	-0.0159	0.0449	0.0527	0.0357	0.0144	0.0017912	0.0248	0.0017912		1830	0.0435
1860	0.0485	0.0171	0.0149	0.0247	0.0147	0.0095182	0.023	0.0122	0.0063649	0.00018374	0.0031595	0.025	-0.0094331	0.00063456		1860	0.5045	0.0171	0.3466	0.0142	0.2508	0.013	0.0114	0.0016162	0.0044624	0.00088727	0.0039912	0.0019037	-0.0139	0.0019037		1860	0.4386	0.0428	0.2142	0.0337	0.0433	0.0204	-0.0159	0.0459	0.0527	0.0357	0.0144	0.0019037	0.0248	0.0019037		1860	0.0485
1890	0.0495	0.0145	0.0159	0.0271	0.0203	0.0125	0.0224	0.0121	0.0058364	0.00016848	0.0016544	0.0282	-0.0086896	0.00080396		1890	0.5178	0.0145	0.3475	0.011	0.2613	0.0141	0.0135	0.0011539	0.0043741	0.0010456	0.0045155	0.0024119	-0.017	0.0024119		1890	0.4391	0.0422	0.2164	0.0337	0.0447	0.0204	-0.0155	0.0464	0.0527	0.0367	0.0144	0.0024119	0.0248	0.0024119		1890	0.0495
1920	0.0576	0.0176	0.0204	0.0297	0.0101	0.0076311	0.0235	0.0118	0.0043888	0.00012669	0.0035616	0.0267	-0.0090768	0.0007137		1920	0.522	0.0176	0.3539	0.0233	0.2669	0.0123	0.0141	0.0019911	0.0069249	0.0025285	0.004218	0.0021411	-0.0126	0.0021411		1920	0.4409	0.0427	0.2197	0.0332	0.0447	0.0204	-0.0155	0.0464	0.0527	0.0357	0.0144	0.0021411	0.0254	0.0021411		1920	0.0576
1950	0.0618	0.0175	0.0255	0.0334	0.0065183	0.0052039	0.0235	0.0116	0.0132	0.00038207	0.0016314	0.0291	-0.0096964	0.00086089		1950	0.5284	0.0175	0.3524	0.00098308	0.2735	0.0131	0.0153	0.0027118	0.0071046	0.0016829	0.0090722	0.0025827	-0.0094315	0.0025827		1950	0.4433	0.0439	0.2225	0.0321	0.0462	0.0204	-0.0148	0.0464	0.053	0.0372	0.0144	0.0025827	0.0254	0.0025827		1950	0.0618
1980	0.0671	0.0223	0.03	0.0408	0.0090688	0.0050298	0.0239	0.0107	0.008364	0.00024145	-0.00034467	0.0269	-0.0069238	0.00086505		1980	0.5378	0.0223	0.3658	0.0098058	0.2813	0.0116	0.0158	0.0026618	0.0063682	0.00065816	0.0041679	0.0025952	-0.0124	0.0025952		1980	0.4465	0.045	0.2243	0.0326	0.0476	0.0214	-0.0148	0.0464	0.0534	0.0367	0.0137	0.0025952	0.0248	0.0025952		1980	0.0671
2010	0.0796	0.0216	0.0317	0.0446	0.011	0.0074416	0.0249	0.0123	0.0114	0.00032967	0.0024127	0.0272	-0.0084418	0.000654		2010	0.5366	0.0216	0.3716	0.0073481	0.2881	0.0134	0.017	0.0020245	0.0068336	0.0012247	0.0042857	0.001962	-0.0161	0.001962		2010	0.4521	0.0487	0.2265	0.0337	0.0476	0.0214	-0.0155	0.0464	0.053	0.0372	0.0144	0.001962	0.0242	0.001962		2010	0.0796
2040	0.0801	0.0249	0.0409	0.0493	0.0072782	0.0045117	0.0241	0.0125	0.0089614	0.00025869	0.0046875	0.0292	-0.0081165	0.00031103		2040	0.5398	0.0249	0.3787	0.0058485	0.2948	0.0115	0.0188	0.0040906	0.007349	0.0011955	0.0056024	0.00093309	-0.0084654	0.00093309		2040	0.4561	0.0506	0.229	0.0321	0.0494	0.0219	-0.0151	0.0459	0.0537	0.0383	0.0137	0.00093309	0.0242	0.00093309		2040	0.0801
2070	0.0842	0.028	0.0506	0.0603	0.0147	0.0088989	0.0266	0.0095485	0.0108	0.0003111	0.0041016	0.0252	-0.0070942	0.00055819		2070	0.5443	0.028	0.3856	0.00076647	0.3019	0.0129	0.0196	0.0016204	0.0089661	0.0018578	0.0056024	0.0016746	-0.0104	0.0016746		2070	0.4573	0.05	0.2319	0.0321	0.0501	0.0219	-0.0148	0.0464	0.0545	0.0383	0.0144	0.0016746	0.0248	0.0016746		2070	0.0842
2100	0.0923	0.0296	0.0523	0.0558	0.009346	0.0062424	0.028	0.013	0.0146	0.00042187	0.0077321	0.0266	-0.0096344	0.00085672		2100	0.5491	0.0296	0.3839	0.0080146	0.3098	0.0128	0.0204	0.0027576	0.0092607	0.0017162	0.0057938	0.0025702	-0.0136	0.0025702		2100	0.4573	0.0483	0.2334	0.0311	0.0501	0.0209	-0.0151	0.0469	0.0545	0.0383	0.0151	0.0025702	0.0254	0.0025702		2100	0.0923
2130	0.0964	0.0386	0.0601	0.0655	0.0585	0.041	0.0269	0.0125	0.0144	0.00041656	0.0055147	0.0295	-0.0093247	0.0029228		2130	0.552	0.0386	0.401	0.0024827	0.3159	0.0128	0.0213	0.0032408	0.0104	0.00039573	0.0129	0.0087685	-0.0142	0.0087685		2130	0.461	0.0504	0.2359	0.0316	0.0516	0.0219	-0.0148	0.0464	0.0545	0.0383	0.0137	0.0087685	0.0229	0.0087685		2130	0.0964
2160	0.1062	0.0369	0.0651	0.0742	0.0073569	0.0042926	0.0241	0.0107	0.0136	0.00039202	0.0045841	0.0324	-0.0062887	0.00062484		2160	0.5673	0.0369	0.389	0.0143	0.3242	0.0121	0.0224	0.0027534	0.0096996	0.0014205	0.0062975	0.0018745	-0.0115	0.0018745		2160	0.4626	0.0505	0.2384	0.0301	0.0527	0.0224	-0.0148	0.0464	0.0545	0.0383	0.0144	0.0018745	0.0248	0.0018745		2160	0.1062
2190	0.1122	0.0464	0.0751	0.0792	0.0123	0.0061827	0.0269	0.0106	0.0157	0.00045437	0.0049288	0.0299	-0.0067844	0.00072481		2190	0.5726	0.0464	0.4121	0.023	0.3308	0.0133	0.0243	0.0017329	0.0105	0.0020245	0.0068041	0.0021744	-0.0142	0.0021744		2190	0.4644	0.0498	0.2413	0.0311	0.0534	0.0224	-0.0148	0.0464	0.0548	0.0388	0.0151	0.0021744	0.0248	0.0021744		2190	0.1122
2220	0.1182	0.0486	0.0812	0.0902	0.0061701	0.0031501	0.0287	0.0112	0.0146	0.00042187	0.0065717	0.0245	-0.0077292	0.00051237		2220	0.5696	0.0486	0.4194	0.0122	0.3356	0.01	0.0246	0.0031283	0.0113	0.0021578	0.0067364	0.0015371	-0.0118	0.0015371		2220	0.4647	0.0482	0.242	0.0311	0.053	0.023	-0.0155	0.0464	0.0548	0.0388	0.0144	0.0015371	0.0248	0.0015371		2220	0.1182
2250	0.1283	0.0479	0.0927	0.0969	0.0108	0.0005422	0.0281	0.0113	0.0193	0.00055851	0.0087086	0.0295	-0.0075279	8.6089e-05		2250	0.5742	0.0479	0.4231	0.0343	0.3395	0.0090476	0.0262	0.0034741	0.0116	0.0023411	0.0083947	0.00025827	-0.0062268	0.00025827		2250	0.4653	0.0475	0.2435	0.0311	0.0545	0.023	-0.0151	0.0469	0.0537	0.0383	0.0137	0.00025827	0.0242	0.00025827		2250	0.1283
2280	0.1346	0.0571	0.1035	0.1034	0.0161	0.0083976	0.029	0.0107	0.0188	0.00054326	0.0080308	0.0277	-0.0054678	0.0010733		2280	0.5772	0.0571	0.4246	0.0353	0.3503	0.0117	0.0284	0.0038448	0.0124	0.0013455	0.0109	0.00322	-0.0124	0.00322		2280	0.4689	0.0499	0.2463	0.0311	0.0555	0.0224	-0.0148	0.0464	0.0545	0.0383	0.0144	0.00322	0.0242	0.00322		2280	0.1346
2310	0.1486	0.0505	0.1132	0.113	0.0244	0.0133	0.0312	0.0102	0.0232	0.00067061	0.008318	0.0264	-0.0049876	0.00071093		2310	0.5878	0.0505	0.42	0.0252	0.3596	0.0152	0.0294	0.002037	0.0141	0.00074564	0.0073402	0.0021328	-0.0112	0.0021328		2310	0.4718	0.0518	0.2496	0.0306	0.0559	0.0219	-0.0148	0.0474	0.0552	0.0372	0.0144	0.0021328	0.0242	0.0021328		2310	0.1486
2340	0.1509	0.0602	0.1249	0.1233	0.0078205	0.0015995	0.03	0.0101	0.018	0.00051938	0.007824	0.0305	-0.0063352	0.00079563		2340	0.5856	0.0602	0.4367	0.0354	0.3642	0.011	0.03	0.0038323	0.0146	0.0030034	0.008327	0.0023869	-0.0139	0.0023869		2340	0.477	0.0551	0.251	0.0306	0.0588	0.024	-0.0144	0.0459	0.0563	0.0398	0.0151	0.0023869	0.0254	0.0023869		2340	0.1509
2370	0.1581	0.0631	0.1345	0.1267	0.0324	0.0195	0.0306	0.0108	0.0174	0.00050147	0.0082376	0.0309	-0.0063972	0.001351		2370	0.6049	0.0631	0.4442	0.00059984	0.3681	0.0171	0.0319	0.003824	0.0141	0.0030284	0.0087275	0.0040531	-0.0148	0.0040531		2370	0.4788	0.0594	0.2525	0.0286	0.0584	0.0245	-0.0144	0.0469	0.0545	0.0393	0.0144	0.0040531	0.0242	0.0040531		2370	0.1581
2400	0.1867	0.048	0.1485	0.1371	0.0346	0.0188	0.0319	0.0108	0.0235	0.00067725	0.01	0.027	-0.005127	0.00081368		2400	0.6025	0.048	0.4366	0.019	0.3742	0.0155	0.0325	0.0037532	0.0153	0.0023369	0.0083417	0.002441	-0.0104	0.002441		2400	0.4817	0.0624	0.2546	0.0286	0.0588	0.024	-0.0137	0.0459	0.0559	0.0393	0.0151	0.002441	0.0248	0.002441		2400	0.1867
2430	0.1805	0.0655	0.1568	0.1421	0.011	0.0023382	0.032	0.008691	0.0227	0.00065403	0.0105	0.0232	-0.0070632	0.00084284		2430	0.6065	0.0655	0.4464	0.0075147	0.3815	0.0097141	0.0342	0.0045613	0.0153	0.0021453	0.0084742	0.0025285	-0.0104	0.0025285		2430	0.4801	0.0619	0.2561	0.0296	0.0592	0.0245	-0.0141	0.0444	0.0559	0.0393	0.0151	0.0025285	0.0254	0.0025285		2430	0.1805
2460	0.1835	0.0661	0.1704	0.1485	0.039	0.024	0.0329	0.0112	0.0259	0.00074756	0.0075483	0.0278	-0.0051735	0.0011261		2460	0.6126	0.0661	0.4578	0.046	0.3889	0.0178	0.0352	0.0038073	0.0163	0.002616	0.0088571	0.0033783	-0.0116	0.0033783		2460	0.4822	0.0621	0.2579	0.0291	0.061	0.024	-0.0137	0.0449	0.0566	0.0383	0.0151	0.0033783	0.0254	0.0033783		2460	0.1835
2490	0.194	0.0673	0.1784	0.1528	0.0225	0.0111	0.0315	0.0097027	0.0222	0.00063944	0.0079274	0.0303	-0.0071097	0.0011067		2490	0.6144	0.0673	0.4726	0.0268	0.3919	0.0154	0.037	0.00312	0.0169	0.0029826	0.0087865	0.00332	-0.0089131	0.00332		2490	0.4837	0.0633	0.2604	0.0286	0.0613	0.0235	-0.0137	0.0459	0.057	0.0398	0.0159	0.00332	0.0248	0.00332		2490	0.194
2520	0.2146	0.0537	0.1936	0.1537	0.0575	0.0355	0.0339	0.0103	0.0253	0.00073031	0.0126	0.0296	-0.0053129	0.00017357		2520	0.6108	0.0537	0.4652	0.0329	0.3988	0.003924	0.0383	0.0043864	0.018	0.0026326	0.0099293	0.0005207	-0.0096495	0.0005207		2520	0.484	0.0596	0.2608	0.0281	0.0617	0.025	-0.0141	0.0464	0.0566	0.0393	0.0144	0.0005207	0.0254	0.0005207		2520	0.2146
2550	0.2189	0.0664	0.2055	0.1563	0.04	0.0209	0.0348	0.0105	0.0243	0.00070113	0.0116	0.0291	-0.0052045	0.00048043		2550	0.6265	0.0664	0.4631	0.0127	0.4095	0.0158	0.0401	0.0050487	0.0186	0.003295	0.0091252	0.0014413	-0.0090839	0.0014413		2550	0.4875	0.0589	0.2619	0.0286	0.0628	0.0235	-0.0148	0.0464	0.0563	0.0398	0.0151	0.0014413	0.0248	0.0014413		2550	0.2189
2580	0.2291	0.06	0.219	0.1596	0.0348	0.0147	0.0372	0.0098376	0.0281	0.0008119	0.0135	0.027	-0.0032063	0.00073453		2580	0.6245	0.06	0.4846	0.0297	0.4094	0.015	0.0412	0.0041781	0.0193	0.0024285	0.0087275	0.0022036	-0.0087069	0.0022036		2580	0.4923	0.0606	0.2647	0.0275	0.0646	0.025	-0.0133	0.0464	0.0573	0.0403	0.0159	0.0022036	0.0254	0.0022036		2580	0.2291
2610	0.2432	0.0527	0.2293	0.1567	0.0414	0.0136	0.0376	0.0104	0.0284	0.00082052	0.0142	0.0255	-0.0036865	0.00073037		2610	0.623	0.0527	0.464	0.0124	0.4179	0.0125	0.0434	0.0037907	0.0199	0.0032158	0.0087364	0.0021911	-0.0093726	0.0021911		2610	0.4931	0.0614	0.2651	0.0281	0.0642	0.0245	-0.0141	0.0474	0.0566	0.0403	0.0159	0.0021911	0.0242	0.0021911		2610	0.2432
2640	0.2499	0.0585	0.2418	0.1602	0.0412	0.0189	0.0372	0.0076407	0.0296	0.00085501	0.0152	0.0243	-0.0051735	0.00074703		2640	0.6301	0.0585	0.4692	0.0548	0.435	0.0167	0.0435	0.0040489	0.0203	0.0034866	0.0106	0.0022411	-0.0104	0.0022411		2640	0.4893	0.0567	0.2673	0.027	0.0649	0.0245	-0.0133	0.0464	0.0573	0.0403	0.0166	0.0022411	0.0248	0.0022411		2640	0.2499
2670	0.2613	0.0523	0.2527	0.1566	0.0409	0.0189	0.0373	0.0093365	0.0321	0.00092665	0.0154	0.0317	-0.0050651	0.00064705		2670	0.64	0.0523	0.4802	0.0448	0.4358	0.0138	0.0448	0.0045197	0.022	0.0027618	0.0096318	0.0019412	-0.0113	0.0019412		2670	0.4871	0.0539	0.2683	0.0275	0.0656	0.0255	-0.0133	0.0454	0.0573	0.0413	0.0159	0.0019412	0.0254	0.0019412		2670	0.2613
2700	0.2751	0.0502	0.2683	0.1554	0.043	0.021	0.0413	0.0073613	0.0311	0.00089747	0.0138	0.0269	-0.0030979	0.00018329		2700	0.6584	0.0502	0.4779	0.0241	0.4424	0.0216	0.0483	0.0049445	0.0211	0.0032866	0.0108	0.00054986	-0.0114	0.00054986		2700	0.4878	0.0503	0.2709	0.026	0.0667	0.024	-0.013	0.0459	0.0581	0.0413	0.0159	0.00054986	0.0248	0.00054986		2700	0.2751
2730	0.2824	0.0488	0.2805	0.1523	0.0542	0.027	0.0377	0.0069566	0.0294	0.00084971	0.0142	0.0287	-0.0057311	0.0010567		2730	0.6549	0.0488	0.4746	0.0047238	0.4468	0.0239	0.048	0.0045613	0.0219	0.004328	0.0104	0.00317	-0.0125	0.00317		2730	0.4941	0.0509	0.2723	0.027	0.0674	0.025	-0.0133	0.0454	0.0581	0.0403	0.0151	0.00317	0.0242	0.00317		2730	0.2824
2760	0.2969	0.0439	0.2952	0.1469	0.0557	0.0275	0.0413	0.0076118	0.0338	0.00097707	0.0152	0.0294	-0.0047708	0.00078174		2760	0.6706	0.0439	0.4751	0.0105	0.4467	0.0161	0.0489	0.0045988	0.022	0.0043947	0.0092518	0.0023452	-0.0119	0.0023452		2760	0.4986	0.0551	0.2734	0.0255	0.0682	0.025	-0.0126	0.0454	0.0581	0.0403	0.0159	0.0023452	0.0254	0.0023452		2760	0.2969
2790	0.3102	0.0341	0.312	0.1453	0.0544	0.0257	0.0406	0.006552	0.0322	0.00092997	0.0136	0.0302	-0.0052354	0.00085533		2790	0.666	0.0341	0.459	0.0073064	0.4652	0.0296	0.0506	0.005107	0.0232	0.0044905	0.0106	0.002566	-0.011	0.002566		2790	0.5012	0.057	0.2745	0.026	0.0682	0.024	-0.013	0.0449	0.0577	0.0408	0.0166	0.002566	0.0254	0.002566		2790	0.3102
2820	0.3262	0.0309	0.325	0.1437	0.0644	0.0294	0.0406	0.0058968	0.0336	0.00096911	0.0152	0.031	-0.0024473	0.00083728		2820	0.6882	0.0309	0.468	0.0063483	0.4624	0.0135	0.0523	0.0045655	0.0243	0.0044447	0.0112	0.0025118	-0.015	0.0025118		2820	0.5001	0.0552	0.2766	0.026	0.0682	0.025	-0.013	0.0459	0.0581	0.0403	0.0151	0.0025118	0.0235	0.0025118		2820	0.3262
2850	0.3391	0.0271	0.3388	0.137	0.0714	0.0338	0.0454	0.0046634	0.0369	0.001064	0.0192	0.0302	-0.0039963	0.00067344		2850	0.683	0.0271	0.4804	0.0188	0.4725	0.016	0.0535	0.0050112	0.0248	0.0045321	0.0109	0.0020203	-0.00962	0.0020203		2850	0.4976	0.0526	0.2781	0.024	0.0685	0.0255	-0.013	0.0459	0.0581	0.0403	0.0151	0.0020203	0.0248	0.0020203		2850	0.3391
2880	0.3485	0.0173	0.3604	0.1397	0.0783	0.0372	0.0447	0.0036421	0.0359	0.0010361	0.0184	0.0318	-0.0043216	0.0010706		2880	0.6714	0.0173	0.4776	0.0090226	0.4872	0.0257	0.0548	0.0051112	0.025	0.0045655	0.0124	0.0032117	-0.011	0.0032117		2880	0.4994	0.0523	0.2803	0.026	0.0714	0.0255	-0.0119	0.0454	0.0599	0.0408	0.0159	0.0032117	0.0254	0.0032117		2880	0.3485
2910	0.3655	0.0108	0.3721	0.1301	0.0887	0.0424	0.0461	0.00449	0.039	0.001125	0.0168	0.0281	-0.0038259	0.00069149		2910	0.6712	0.0108	0.5096	0.0156	0.4908	0.0264	0.0562	0.0047738	0.0262	0.0047238	0.0133	0.0020745	-0.0114	0.0020745		2910	0.5014	0.0535	0.2813	0.0245	0.0714	0.0245	-0.0115	0.0459	0.0595	0.0403	0.0166	0.0020745	0.0254	0.0020745		2910	0.3655
2940	0.3794	0.0020169	0.3871	0.1235	0.0993	0.0476	0.0483	0.0038155	0.0356	0.0010275	0.0179	0.0261	-0.0052819	0.00077341		2940	0.6841	0.0020169	0.4938	0.0186	0.4918	0.025	0.0576	0.0057777	0.0263	0.0055652	0.012	0.0023202	-0.0059264	0.0023202		2940	0.5024	0.0572	0.2813	0.0245	0.0714	0.0255	-0.0115	0.0459	0.0595	0.0413	0.0151	0.0023202	0.0254	0.0023202		2940	0.3794
2970	0.4015	0.0051961	0.404	0.1187	0.1067	0.051	0.0481	0.00185	0.0385	0.0011104	0.0173	0.0269	-0.003733	0.00072203		2970	0.6851	0.0051961	0.5042	0.0369	0.4956	0.0165	0.0592	0.0044988	0.0276	0.0037365	0.0125	0.0021661	-0.0102	0.0021661		2970	0.5012	0.0565	0.2831	0.025	0.0725	0.025	-0.0126	0.0454	0.0588	0.0413	0.0166	0.0021661	0.0254	0.0021661		2970	0.4015
3000	0.4103	0.00921	0.4158	0.1103	0.1123	0.0556	0.049	0.0027749	0.0416	0.0012013	0.0185	0.0287	-0.0041512	0.00043877		3000	0.6858	0.00921	0.5026	0.0030242	0.493	0.019	0.0599	0.0042656	0.0281	0.0046946	0.0129	0.0013163	-0.0096554	0.0013163		3000	0.4988	0.0557	0.2839	0.025	0.0732	0.026	-0.0126	0.0454	0.0588	0.0403	0.0159	0.0013163	0.0248	0.0013163		3000	0.4103
3030	0.4277	0.0126	0.4351	0.1081	0.1221	0.0598	0.0522	0.0006552	0.0431	0.0012437	0.0195	0.0324	-0.0019362	0.00081784		3030	0.6807	0.0126	0.5416	0.0365	0.5046	0.0253	0.0622	0.0044488	0.0285	0.005182	0.0127	0.0024535	-0.011	0.0024535		3030	0.4976	0.0598	0.2846	0.025	0.0736	0.0265	-0.013	0.0459	0.0581	0.0393	0.0159	0.0024535	0.0229	0.0024535		3030	0.4277
3060	0.4366	0.0231	0.4489	0.1002	0.1319	0.0645	0.0516	0.00092498	0.0439	0.0012663	0.0204	0.0301	-0.0038104	0.00067066		3060	0.7017	0.0231	0.5745	0.0588	0.5121	0.0149	0.0641	0.005586	0.0303	0.0058276	0.0128	0.002012	-0.0092312	0.002012		3060	0.5023	0.0601	0.2864	0.0245	0.0736	0.0265	-0.0126	0.0454	0.0588	0.0403	0.0159	0.002012	0.0242	0.002012		3060	0.4366
3090	0.4541	0.0266	0.4633	0.0974	0.1423	0.0688	0.0558	0.0010695	0.0455	0.001312	0.0228	0.0325	-0.0051425	0.00063595		3090	0.6983	0.0266	0.5744	0.0707	0.5244	0.056	0.0651	0.0044405	0.0299	0.0060276	0.0132	0.0019078	-0.0092489	0.0019078		3090	0.5014	0.06	0.2871	0.0255	0.0743	0.0265	-0.0123	0.0449	0.0588	0.0383	0.0166	0.0019078	0.0254	0.0019078		3090	0.4541
3120	0.4651	0.0406	0.4722	0.086	0.1613	0.0799	0.0559	0.0018789	0.0477	0.0013784	0.0233	0.0287	-0.0044765	0.00069426		3120	0.7238	0.0406	0.5871	0.0787	0.5257	0.0259	0.0662	0.0049195	0.0308	0.007748	0.0139	0.0020828	-0.0098027	0.0020828		3120	0.499	0.0574	0.2878	0.0245	0.0754	0.027	-0.0115	0.0459	0.0588	0.0393	0.0173	0.0020828	0.0248	0.0020828		3120	0.4651
3150	0.4797	0.0421	0.4831	0.0794	0.1759	0.0861	0.0582	0.0054246	0.0467	0.0013492	0.022	0.0298	-0.0045074	0.0007137		3150	0.7181	0.0421	0.6086	0.0686	0.5292	0.0253	0.0673	0.0053403	0.0314	0.0078771	0.0177	0.0021411	-0.0102	0.0021411		3150	0.4985	0.0587	0.2882	0.023	0.0739	0.026	-0.0137	0.0449	0.057	0.0398	0.0151	0.0021411	0.0229	0.0021411		3150	0.4797
3180	0.4916	0.0442	0.4945	0.0727	0.1823	0.0904	0.0579	0.0033242	0.0462	0.0013339	0.024	0.0305	-0.0052819	0.00029715		3180	0.7034	0.0442	0.6288	0.0668	0.5511	0.0157	0.0691	0.0045946	0.0317	0.0084936	0.0147	0.00089143	-0.0108	0.00089143		3180	0.5037	0.0645	0.2907	0.0235	0.0765	0.0265	-0.0123	0.0459	0.0595	0.0393	0.0166	0.00089143	0.0254	0.00089143		3180	0.4916
3210	0.5087	0.0415	0.5077	0.0691	0.1985	0.0975	0.0608	0.0062147	0.0483	0.0013943	0.0215	0.029	-0.0048172	0.0007262		3210	0.7098	0.0415	0.6337	0.0824	0.5478	0.0425	0.0699	0.0042406	0.0315	0.008277	0.0143	0.0021786	-0.0094963	0.0021786		3210	0.4994	0.057	0.2907	0.0224	0.0772	0.0275	-0.0126	0.0454	0.0584	0.0388	0.0159	0.0021786	0.0254	0.0021786		3210	0.5087
3240	0.5163	0.0486	0.5268	0.0765	0.2114	0.1037	0.0602	0.0053861	0.0525	0.001515	0.0232	0.0281	-0.0039498	0.0011233		3240	0.712	0.0486	0.6422	0.0635	0.5451	0.0359	0.0715	0.0033366	0.0322	0.008327	0.014	0.00337	-0.0046009	0.00337		3240	0.5026	0.0595	0.2936	0.0224	0.0775	0.0281	-0.0119	0.0464	0.0592	0.0408	0.0166	0.00337	0.0242	0.00337		3240	0.5163
3270	0.5328	0.0457	0.5336	0.066	0.2237	0.1103	0.0628	0.008084	0.0513	0.0014818	0.0259	0.0276	-0.0023544	0.00090393		3270	0.732	0.0457	0.6436	0.0663	0.5501	0.0378	0.0729	0.0037449	0.0341	0.0087894	0.0146	0.0027118	-0.0081355	0.0027118		3270	0.5037	0.059	0.2929	0.0214	0.0775	0.0281	-0.013	0.0449	0.0595	0.0403	0.0159	0.0027118	0.0235	0.0027118		3270	0.5328
3300	0.5401	0.0538	0.5373	0.0563	0.2325	0.1136	0.064	0.0068314	0.052	0.0015011	0.0224	0.0325	-0.0048637	0.001208		3300	0.7242	0.0538	0.6492	0.0827	0.5447	0.0268	0.075	0.0012122	0.0341	0.0083103	0.0152	0.0036241	-0.0063505	0.0036241		3300	0.5075	0.0636	0.2954	0.0209	0.0779	0.0275	-0.0115	0.0459	0.0599	0.0398	0.0173	0.0036241	0.0254	0.0036241		3300	0.5401
3330	0.5507	0.0652	0.5525	0.0537	0.2481	0.1197	0.0685	0.0073035	0.0541	0.0015614	0.0272	0.0305	-0.0057466	0.00098585		3330	0.7228	0.0652	0.6599	0.037	0.5613	0.0326	0.0745	0.0031325	0.0357	0.0094142	0.0158	0.0029576	-0.0069809	0.0029576		3330	0.503	0.0586	0.2961	0.0209	0.0794	0.0275	-0.0105	0.0454	0.0595	0.0403	0.0166	0.0029576	0.026	0.0029576		3330	0.5507
3360	0.5776	0.0623	0.5537	0.0476	0.2555	0.1232	0.0703	0.0113	0.05	0.0014427	0.0235	0.0282	-0.0050496	0.0010469		3360	0.7311	0.0623	0.6649	0.042	0.5822	0.0358	0.0789	0.00048737	0.0359	0.0086061	0.0161	0.0031408	-0.0040707	0.0031408		3360	0.5062	0.0627	0.2979	0.0204	0.0794	0.0286	-0.0108	0.0459	0.0602	0.0393	0.0166	0.0031408	0.0235	0.0031408		3360	0.5776
3390	0.5824	0.0602	0.5775	0.0636	0.2696	0.1297	0.0715	0.0115	0.0534	0.0015422	0.0258	0.0267	-0.0061803	0.00073731		3390	0.7382	0.0602	0.6664	0.0315	0.5803	0.0198	0.078	0.0030284	0.0367	0.0079354	0.0175	0.0022119	-0.0047128	0.0022119		3390	0.5059	0.0594	0.2976	0.0209	0.0794	0.0286	-0.0119	0.0454	0.0599	0.0398	0.0159	0.0022119	0.0235	0.0022119		3390	0.5824
3420	0.5896	0.0745	0.573	0.0409	0.2795	0.134	0.0735	0.014	0.0569	0.0016417	0.0262	0.0277	-0.0044455	0.00080535		3420	0.7473	0.0745	0.6753	0.0357	0.5701	0.0199	0.0794	0.0040239	0.0382	0.0098641	0.0172	0.002416	-0.0053019	0.002416		3420	0.5071	0.0588	0.2997	0.0199	0.0808	0.0286	-0.0108	0.0459	0.0595	0.0403	0.0166	0.002416	0.0248	0.002416		3420	0.5896
3450	0.6066	0.0777	0.584	0.0448	0.2886	0.1358	0.0748	0.0144	0.0565	0.0016304	0.0238	0.0281	-0.00443	0.00084145		3450	0.7414	0.0777	0.689	0.0333	0.582	0.0467	0.08	0.0041989	0.0394	0.0083895	0.0179	0.0025243	-0.0058203	0.0025243		3450	0.5118	0.0606	0.3015	0.0204	0.083	0.0286	-0.0097385	0.0444	0.061	0.0403	0.0188	0.0025243	0.0242	0.0025243		3450	0.6066
3480	0.6234	0.0646	0.5927	0.0389	0.3015	0.1419	0.0762	0.0166	0.0584	0.0016868	0.0272	0.0267	-0.0052664	0.00057346		3480	0.7553	0.0646	0.6609	0.0257	0.5829	0.029	0.0819	0.004353	0.0393	0.0067399	0.0189	0.0017204	-0.0086834	0.0017204		3480	0.5086	0.0613	0.3012	0.0199	0.0819	0.0291	-0.0105	0.0454	0.0602	0.0403	0.0173	0.0017204	0.0242	0.0017204		3480	0.6234
3510	0.6265	0.0754	0.6001	0.0254	0.3099	0.1415	0.0782	0.018	0.0566	0.0016344	0.0269	0.0262	-0.0041357	0.00068454		3510	0.7616	0.0754	0.6832	0.0311	0.5885	0.0133	0.0824	0.0025868	0.0405	0.0071231	0.0196	0.0020536	-0.0062857	0.0020536		3510	0.5089	0.0636	0.303	0.0184	0.0826	0.0281	-0.0115	0.0459	0.0602	0.0403	0.0159	0.0020536	0.0254	0.0020536		3510	0.6265
3540	0.6412	0.0627	0.6127	0.0232	0.3241	0.147	0.0801	0.0188	0.0588	0.0016968	0.0273	0.026	-0.0048482	0.00062206		3540	0.7499	0.0627	0.6781	0.0192	0.5798	0.0165	0.0837	0.0030034	0.0421	0.0064025	0.0199	0.0018662	-0.0093373	0.0018662		3540	0.5116	0.0658	0.3033	0.0199	0.0833	0.0281	-0.0108	0.0459	0.0599	0.0398	0.0166	0.0018662	0.0235	0.0018662		3540	0.6412
3570	0.6511	0.0673	0.6238	0.0307	0.3386	0.1495	0.0844	0.0195	0.0608	0.0017565	0.03	0.0272	-0.0055143	0.00058457		3570	0.7558	0.0673	0.7093	0.0023577	0.6158	0.0365	0.0847	0.0031159	0.0429	0.0062484	0.0208	0.0017537	-0.0066863	0.0017537		3570	0.5134	0.065	0.3048	0.0199	0.0837	0.0286	-0.0115	0.0459	0.0602	0.0413	0.0173	0.0017537	0.0248	0.0017537		3570	0.6511
3600	0.6545	0.07	0.6251	0.0259	0.3464	0.1531	0.085	0.0221	0.0633	0.0018274	0.0305	0.0312	-0.006583	0.0003874		3600	0.7872	0.07	0.6934	0.0031075	0.5959	0.0329	0.0855	0.0028909	0.0442	0.0048362	0.0209	0.0011622	-0.0064683	0.0011622		3600	0.5147	0.0637	0.3059	0.0194	0.0848	0.0301	-0.0105	0.0454	0.0606	0.0398	0.0173	0.0011622	0.0254	0.0011622		3600	0.6545
3630	0.6686	0.0551	0.6319	0.0068079	0.3594	0.1571	0.0876	0.0227	0.0628	0.0018115	0.0314	0.0285	-0.0057156	0.0006776		3630	0.7874	0.0551	0.6903	0.0303	0.6177	0.0437	0.0875	0.0023161	0.0466	0.0060942	0.0209	0.0020328	-0.0019735	0.0020328		3630	0.5143	0.0654	0.3073	0.0194	0.0855	0.0291	-0.0112	0.0464	0.061	0.0403	0.0166	0.0020328	0.0254	0.0020328		3630	0.6686
3660	0.6799	0.0586	0.6485	0.0063529	0.3681	0.1557	0.0931	0.0236	0.0652	0.0018812	0.0317	0.0312	-0.0046933	0.00014718		3660	0.799	0.0586	0.6854	0.0015163	0.6079	0.0185	0.0888	0.0027285	0.0474	0.0052986	0.0223	0.00044155	-0.0061443	0.00044155		3660	0.5181	0.0648	0.3073	0.0194	0.0855	0.0301	-0.0115	0.0479	0.0592	0.0418	0.0159	0.00044155	0.0254	0.00044155		3660	0.6799
3690	0.6908	0.0476	0.6465	0.0066291	0.3749	0.1564	0.0933	0.0253	0.064	0.0018487	0.0333	0.0267	-0.0037639	0.00047349		3690	0.8172	0.0476	0.692	0.0059734	0.6199	0.0325	0.0905	0.0027993	0.0485	0.0034866	0.0196	0.0014205	-0.0063741	0.0014205		3690	0.5158	0.0611	0.3087	0.0194	0.0866	0.0296	-0.0123	0.0469	0.0606	0.0408	0.0166	0.0014205	0.0254	0.0014205		3690	0.6908
3720	0.6994	0.0409	0.664	0.0128	0.3883	0.1632	0.0949	0.0303	0.0641	0.0018507	0.0347	0.0327	-0.0057311	0.0027007		3720	0.8334	0.0409	0.6984	0.0043905	0.6351	0.0311	0.0914	0.0021578	0.0497	0.0023494	0.0263	0.008102	-0.0063387	0.008102		3720	0.5154	0.0598	0.3098	0.0189	0.0869	0.0301	-0.0108	0.0459	0.0606	0.0408	0.0166	0.008102	0.0254	0.008102		3720	0.6994
3750	0.7049	0.0574	0.6536	0.034	0.3989	0.1626	0.0968	0.0315	0.0684	0.0019734	0.0338	0.0307	-0.0037175	0.0032505		3750	0.8425	0.0574	0.6995	0.0126	0.6407	0.0347	0.0932	0.0012622	0.0512	0.0029451	0.0276	0.0097516	-0.0030574	0.0097516		3750	0.5174	0.0624	0.3106	0.0189	0.0866	0.0296	-0.0119	0.0464	0.0599	0.0408	0.0159	0.0097516	0.0248	0.0097516		3750	0.7049
3780	0.7033	0.0529	0.6645	0.0548	0.4067	0.1631	0.1011	0.0337	0.0638	0.0018427	0.0332	0.0344	-0.0047088	0.00074564		3780	0.8479	0.0529	0.6982	0.0072731	0.6422	0.0607	0.0942	0.0010164	0.0529	0.0016871	0.0205	0.0022369	-0.0047482	0.0022369		3780	0.517	0.0633	0.3109	0.0184	0.0884	0.0301	-0.0108	0.0469	0.0602	0.0413	0.0166	0.0022369	0.0254	0.0022369		3780	0.7033
3810	0.7167	0.0534	0.691	0.0269	0.4136	0.1645	0.1053	0.0345	0.0699	0.0020178	0.0327	0.0309	-0.0066605	0.00045544		3810	0.8612	0.0534	0.6979	0.0194	0.6574	0.0585	0.0952	0.0013663	0.0544	0.0010414	0.02	0.0013663	-0.003623	0.0013663		3810	0.525	0.0702	0.3124	0.0184	0.088	0.0296	-0.0115	0.0469	0.0613	0.0408	0.0166	0.0013663	0.0254	0.0013663		3810	0.7167
3840	0.7166	0.0776	0.7105	0.019	0.428	0.1688	0.1082	0.0368	0.0724	0.0020894	0.0436	0.038	-0.0045539	0.00010692		3840	0.8675	0.0776	0.697	0.0059734	0.6648	0.0442	0.0978	0.0012663	0.0555	0.0016912	0.0211	0.00032075	-0.0034404	0.00032075		3840	0.5228	0.064	0.3127	0.0189	0.0887	0.0306	-0.0123	0.0469	0.0599	0.0418	0.0166	0.00032075	0.0254	0.00032075		3840	0.7166
3870	0.7445	0.0465	0.7204	0.0307	0.4302	0.1643	0.1096	0.0379	0.0712	0.002055	0.0371	0.0305	-0.0059634	0.00037074		3870	0.8949	0.0465	0.7102	0.0048571	0.6648	0.043	0.0987	0.00097475	0.0565	0.00036241	0.0207	0.0011122	-0.0048601	0.0011122		3870	0.5275	0.0607	0.3145	0.0184	0.0894	0.0316	-0.0112	0.0474	0.0613	0.0418	0.0173	0.0011122	0.0254	0.0011122		3870	0.7445
3900	0.7445	0.0534	0.7029	0.0549	0.4444	0.1671	0.113	0.0404	0.0705	0.0020364	0.0377	0.0334	-0.0067224	0.00051792		3900	0.8809	0.0534	0.6962	0.0015246	0.6704	0.0327	0.0999	0.00019578	0.0584	0.0020286	0.0205	0.0015538	-0.0042769	0.0015538		3900	0.523	0.0583	0.3149	0.0179	0.0898	0.0321	-0.0108	0.0469	0.061	0.0413	0.0173	0.0015538	0.026	0.0015538		3900	0.7445
3930	0.7541	0.0548	0.7149	0.0489	0.4592	0.1604	0.1138	0.0429	0.0695	0.0020065	0.0364	0.032	-0.0064746	0.00055541		3930	0.8978	0.0548	0.6984	0.0183	0.6685	0.0411	0.1014	0.00056235	0.0601	0.001912	0.0197	0.0016662	-0.0060206	0.0016662		3930	0.5306	0.0658	0.3163	0.0189	0.0905	0.0321	-0.0115	0.0469	0.061	0.0403	0.0159	0.0016662	0.0254	0.0016662		3930	0.7541
3960	0.767	0.0322	0.706	0.0832	0.4698	0.156	0.1198	0.0419	0.077	0.0022214	0.0361	0.0305	-0.0061958	0.00066788		3960	0.881	0.0322	0.708	0.0122	0.68	0.0532	0.102	0.00047071	0.0603	0.0022244	0.0197	0.0020036	-0.0043417	0.0020036		3960	0.5353	0.068	0.3174	0.0184	0.0909	0.0316	-0.0112	0.0464	0.0602	0.0413	0.0159	0.0020036	0.026	0.0020036		3960	0.767
3990	0.745	0.0645	0.7186	0.0653	0.474	0.1592	0.12	0.0438	0.0835	0.0024112	0.0388	0.0279	-0.0063352	0.00086783		3990	0.8837	0.0645	0.7026	0.0073897	0.6678	0.0456	0.1036	0.00042905	0.0605	0.0033075	0.0204	0.0026035	-0.0016082	0.0026035		3990	0.5407	0.0698	0.3188	0.0194	0.0927	0.0321	-0.0108	0.0479	0.0599	0.0418	0.0173	0.0026035	0.026	0.0026035		3990	0.745
4020	0.7779	0.0478	0.7125	0.0552	0.4829	0.1579	0.1249	0.0486	0.074	0.0021372	0.0396	0.0265	-0.0067999	0.00039295		4020	0.8789	0.0478	0.7083	0.0138	0.6898	0.0511	0.1054	3.3325e-05	0.0622	0.0043905	0.0216	0.0011789	-0.0036112	0.0011789		4020	0.5425	0.0717	0.3188	0.0184	0.0931	0.0326	-0.0119	0.0464	0.0599	0.0418	0.0173	0.0011789	0.0254	0.0011789		4020	0.7779
4050	0.7735	0.0492	0.7117	0.0418	0.4937	0.1603	0.1265	0.049	0.0753	0.0021737	0.0436	0.0234	-0.0073265	0.006969		4050	0.8943	0.0492	0.7061	0.0168	0.6943	0.0545	0.107	0.00053319	0.0633	0.0038323	0.0355	0.0209	-0.0056259	0.0209		4050	0.5398	0.067	0.3199	0.0189	0.0927	0.0321	-0.0123	0.0469	0.0584	0.0428	0.0173	0.0209	0.0248	0.0209		4050	0.7735
4080	0.7829	0.0619	0.7329	0.0852	0.5052	0.1573	0.1344	0.0502	0.0762	0.0021989	0.0445	0.0256	-0.0047553	0.0034199		4080	0.8951	0.0619	0.7078	0.0163	0.6889	0.0758	0.1082	0.0013372	0.0644	0.0068982	0.0296	0.0103	-0.0010545	0.0103		4080	0.5508	0.0765	0.3214	0.0189	0.0938	0.0326	-0.0115	0.0479	0.0592	0.0418	0.0173	0.0103	0.0248	0.0103		4080	0.7829
4110	0.7769	0.0875	0.7041	0.0892	0.5109	0.1556	0.1354	0.0534	0.082	0.0023667	0.0438	0.0239	-0.007373	0.00010275		4110	0.8927	0.0875	0.7043	0.0018578	0.7025	0.0435	0.1095	0.001158	0.0654	0.0060609	0.0215	0.00030825	-0.00062445	0.00030825		4110	0.5508	0.074	0.3221	0.0189	0.0945	0.0326	-0.0126	0.0474	0.0595	0.0413	0.0173	0.00030825	0.026	0.00030825		4110	0.7769
4140	0.8048	0.0593	0.7411	0.0811	0.5201	0.1574	0.1381	0.0541	0.0824	0.00238	0.0453	0.0278	-0.0067689	0.00014718		4140	0.8789	0.0593	0.7125	0.0133	0.7037	0.0668	0.111	0.0015871	0.0661	0.0065191	0.0223	0.00044155	-0.0021384	0.00044155		4140	0.5542	0.0739	0.3217	0.0184	0.0938	0.0337	-0.013	0.0479	0.0588	0.0423	0.0166	0.00044155	0.0242	0.00044155		4140	0.8048
4170	0.779	0.0522	0.7267	0.0255	0.5285	0.1565	0.143	0.0611	0.0829	0.0023932	0.0447	0.0272	-0.0073575	0.00043461		4170	0.8649	0.0522	0.7183	0.0463	0.6877	0.0355	0.1118	0.0018537	0.0664	0.0070023	0.0234	0.0013038	-0.0027452	0.0013038		4170	0.5603	0.0784	0.3228	0.0179	0.0945	0.0337	-0.0112	0.0485	0.0592	0.0428	0.0173	0.0013038	0.0248	0.0013038		4170	0.779
4200	0.783	0.0477	0.7249	0.0671	0.5368	0.1538	0.1501	0.0627	0.0821	0.0023687	0.0454	0.0274	-0.0075434	0.00053042		4200	0.8688	0.0477	0.7257	0.0354	0.6828	0.0265	0.1143	0.003045	0.0697	0.0049529	0.0215	0.0015913	-0.0043004	0.0015913		4200	0.5612	0.0777	0.3239	0.0173	0.0956	0.0332	-0.0123	0.0479	0.0592	0.0418	0.0173	0.0015913	0.0254	0.0015913		4200	0.783
4230	0.784	0.1028	0.735	0.0653	0.5413	0.1536	0.1484	0.0657	0.0796	0.0022971	0.0472	0.0275	-0.0080081	0.00061512		4230	0.8734	0.1028	0.7192	0.027	0.6711	0.0144	0.1149	0.0032075	0.069	0.0096058	0.0227	0.0018454	-0.0019381	0.0018454		4230	0.5628	0.0782	0.3246	0.0173	0.0959	0.0347	-0.0126	0.0474	0.0595	0.0423	0.0188	0.0018454	0.0242	0.0018454		4230	0.784
4260	0.7807	0.0815	0.7314	0.0392	0.5532	0.1533	0.1541	0.0691	0.083	0.0023946	0.0477	0.0265	-0.0053284	0.00036518		4260	0.8528	0.0815	0.7332	0.0319	0.6904	0.0080062	0.1169	0.0032242	0.0688	0.0090768	0.0208	0.0010955	-0.005891	0.0010955		4260	0.5665	0.0792	0.3257	0.0168	0.0963	0.0352	-0.0115	0.0469	0.0599	0.0418	0.0195	0.0010955	0.0242	0.0010955		4260	0.7807
4290	0.8127	0.0759	0.7389	0.1037	0.5538	0.1539	0.1564	0.0695	0.0848	0.0024476	0.0445	0.0303	-0.0061338	0.00027632		4290	0.8631	0.0759	0.7314	0.03	0.6992	0.0248	0.1212	0.0074647	0.0707	0.0114	0.0219	0.00082895	-0.0058085	0.00082895		4290	0.5576	0.0718	0.3257	0.0168	0.0963	0.0352	-0.0108	0.0479	0.0592	0.0418	0.018	0.00082895	0.0235	0.00082895		4290	0.8127
4320	0.805	0.0872	0.7312	0.0688	0.5628	0.1501	0.1607	0.0695	0.0866	0.0025014	0.0452	0.0264	-0.007342	0.00026937		4320	0.8609	0.0872	0.7512	0.0148	0.6913	0.0244	0.1217	0.0061609	0.0711	0.0116	0.0218	0.00080812	-0.0068159	0.00080812		4320	0.5683	0.0764	0.3264	0.0158	0.097	0.0352	-0.0112	0.0464	0.0595	0.0423	0.018	0.00080812	0.0242	0.00080812		4320	0.805
4350	0.8192	0.0886	0.7162	0.0861	0.5729	0.1492	0.1698	0.0746	0.0899	0.0025962	0.0575	0.0421	-0.0072955	0.00091643		4350	0.8917	0.0886	0.7388	0.0256	0.6849	0.0199	0.1257	0.0066024	0.0731	0.0138	0.0228	0.0027493	-0.0028925	0.0027493		4350	0.5789	0.0893	0.3279	0.0158	0.0977	0.0362	-0.0123	0.0459	0.0602	0.0413	0.0188	0.0027493	0.0242	0.0027493		4350	0.8192
4380	0.7966	0.0701	0.7513	0.0448	0.5805	0.1545	0.1762	0.0731	0.0938	0.0027063	0.0543	0.0339	-0.0060874	0.00061095		4380	0.8727	0.0701	0.7512	0.0281	0.7	0.0032158	0.1294	0.0082478	0.0741	0.0138	0.0226	0.0018329	-0.0073166	0.0018329		4380	0.5834	0.0875	0.3282	0.0153	0.0999	0.0362	-0.0101	0.0469	0.0613	0.0418	0.0195	0.0018329	0.0242	0.0018329		4380	0.7966
4410	0.8147	0.0646	0.7545	0.0823	0.5869	0.148	0.1768	0.0805	0.0915	0.00264	0.0544	0.0299	-0.0068309	0.00053736		4410	0.8861	0.0646	0.7755	0.0463	0.6952	0.0185	0.1315	0.0085144	0.075	0.0154	0.0219	0.0016121	-0.0042533	0.0016121		4410	0.5843	0.0842	0.3275	0.0153	0.0995	0.0357	-0.0101	0.0459	0.0602	0.0423	0.018	0.0016121	0.0235	0.0016121		4410	0.8147
4440	0.8069	0.0242	0.7647	0.009765	0.5967	0.1481	0.184	0.0856	0.0893	0.002579	0.0499	0.0314	-0.0076053	0.0003388		4440	0.8757	0.0242	0.7572	0.0099307	0.6904	0.0042156	0.1358	0.0088643	0.0778	0.0174	0.0218	0.0010164	-0.0066627	0.0010164		4440	0.5868	0.083	0.3297	0.0153	0.0999	0.0362	-0.0105	0.0464	0.0602	0.0413	0.018	0.0010164	0.0242	0.0010164		4440	0.8069
4470	0.8123	0.0341	0.7498	0.0792	0.6022	0.1469	0.1843	0.0857	0.0934	0.0026951	0.0493	0.0319	-0.0068928	0.00044711		4470	0.8709	0.0341	0.7433	0.0084728	0.706	0.0253	0.1393	0.0092476	0.0804	0.0189	0.0217	0.0013413	-0.0081591	0.0013413		4470	0.5812	0.0816	0.3307	0.0158	0.1014	0.0362	-0.0090171	0.0464	0.0617	0.0423	0.0188	0.0013413	0.0248	0.0013413		4470	0.8123
4500	0.8136	0.1016	0.7518	0.1185	0.6097	0.144	0.1903	0.0851	0.0946	0.0027315	0.0519	0.036	-0.0078841	0.00014441		4500	0.8703	0.1016	0.7464	0.0058485	0.6987	0.0248	0.1427	0.0086852	0.0796	0.0195	0.023	0.00043322	-0.0060324	0.00043322		4500	0.5874	0.0855	0.3315	0.0158	0.101	0.0367	-0.0097385	0.0464	0.0602	0.0434	0.018	0.00043322	0.0235	0.00043322		4500	0.8136
4530	0.8199	0.0537	0.7815	0.044	0.6154	0.1435	0.1974	0.0887	0.0935	0.002699	0.0598	0.0388	-0.0074195	0.00066233		4530	0.8672	0.0537	0.7531	0.0349	0.6956	0.0153	0.1467	0.0083603	0.0815	0.0198	0.0244	0.001987	-0.0074462	0.001987		4530	0.5926	0.0857	0.3315	0.0148	0.1014	0.0362	-0.0093778	0.0459	0.0602	0.0423	0.018	0.001987	0.0242	0.001987		4530	0.8199
4560	0.8169	0.0401	0.7689	0.0626	0.6223	0.1478	0.2008	0.0921	0.0976	0.0028178	0.0673	0.0364	-0.0079461	0.00018884		4560	0.8864	0.0401	0.7594	0.0166	0.6901	0.00040823	0.151	0.0055819	0.0809	0.0202	0.0229	0.00056652	-0.002757	0.00056652		4560	0.594	0.0869	0.3318	0.0153	0.1021	0.0362	-0.0097385	0.0454	0.0599	0.0449	0.018	0.00056652	0.0242	0.00056652		4560	0.8169
4590	0.8219	0.0716	0.8383	0.0252	0.6367	0.1425	0.2029	0.0935	0.0993	0.0028655	0.0716	0.0297	-0.0053439	0.00030409		4590	0.8842	0.0716	0.7492	0.034	0.693	0.0209	0.1548	0.0042864	0.0818	0.0178	0.0235	0.00091226	-0.0063564	0.00091226		4590	0.6018	0.0865	0.3315	0.0148	0.1028	0.0372	-0.0097385	0.0464	0.0599	0.0428	0.018	0.00091226	0.0235	0.00091226		4590	0.8219
4620	0.8273	0.0771	0.777	0.0733	0.6347	0.1391	0.2046	0.0907	0.0958	0.0027647	0.0686	0.0247	-0.0091233	0.00085117		4620	0.8706	0.0771	0.7574	0.0233	0.6903	7.498e-05	0.159	0.0016204	0.0828	0.0177	0.0231	0.0025535	-0.0050957	0.0025535		4620	0.6067	0.0905	0.3333	0.0153	0.1042	0.0372	-0.0086564	0.0459	0.0613	0.0439	0.0195	0.0025535	0.0242	0.0025535		4620	0.8273
4650	0.8349	0.0314	0.7817	0.0571	0.6441	0.1417	0.2153	0.0977	0.1003	0.002894	0.0621	0.0201	-0.0074504	0.00054153		4650	0.8749	0.0314	0.7655	0.0093476	0.6957	0.0246	0.1618	0.00059568	0.0826	0.0177	0.023	0.0016246	-0.0072577	0.0016246		4650	0.6038	0.0947	0.3333	0.0143	0.1042	0.0362	-0.0090171	0.0464	0.0595	0.0434	0.018	0.0016246	0.0235	0.0016246		4650	0.8349
4680	0.8454	0.0287	0.7829	0.0975	0.6562	0.1396	0.2142	0.0959	0.1008	0.00291	0.0611	0.0232	-0.0062268	0.001015		4680	0.8843	0.0287	0.7687	0.0333	0.7007	0.00074147	0.1653	0.0012163	0.083	0.0173	0.0229	0.003045	-0.0055434	0.003045		4680	0.6081	0.0952	0.3344	0.0138	0.105	0.0362	-0.0093778	0.0449	0.0595	0.0444	0.0188	0.003045	0.0235	0.003045		4680	0.8454
4710	0.8718	0.0474	0.7535	0.0793	0.6613	0.1412	0.221	0.0988	0.1049	0.0030274	0.0807	0.0208	-0.0079771	0.00058596		4710	0.8923	0.0474	0.7778	0.0395	0.699	0.0045072	0.1683	0.00066233	0.0839	0.0183	0.0236	0.0017579	-0.0056141	0.0017579		4710	0.6146	0.0925	0.3354	0.0153	0.1057	0.0362	-0.0093778	0.0449	0.0602	0.0444	0.0195	0.0017579	0.0242	0.0017579		4710	0.8718
4740	0.8271	0.0123	0.7664	0.0095375	0.6692	0.138	0.2262	0.0983	0.1072	0.0030937	0.0672	0.0375	-0.0061183	0.00096503		4740	0.8946	0.0123	0.7608	0.0552	0.7003	0.0343	0.1719	0.0011664	0.0856	0.0154	0.024	0.0028951	-0.0062975	0.0028951		4740	0.6045	0.0958	0.3362	0.0153	0.1064	0.0362	-0.0079351	0.0439	0.0606	0.0449	0.0202	0.0028951	0.0248	0.0028951		4740	0.8271
4770	0.8701	0.0393	0.7436	0.027	0.6761	0.1368	0.2284	0.1003	0.1057	0.0030499	0.0705	0.0318	-0.0075124	0.00055402		4770	0.871	0.0393	0.775	0.0347	0.6943	0.0351	0.1736	0.00095392	0.085	0.0171	0.0249	0.0016621	-0.0065803	0.0016621		4770	0.6079	0.0951	0.3369	0.0163	0.1064	0.0352	-0.0093778	0.0439	0.0602	0.0444	0.0188	0.0016621	0.0242	0.0016621		4770	0.8701
4800	0.8757	0.0545	0.7572	0.0833	0.6733	0.1359	0.2352	0.1041	0.1095	0.0031607	0.0738	0.0207	-0.0079616	0.0003513		4800	0.8966	0.0545	0.78	0.0243	0.6892	0.0215	0.175	0.0012455	0.0856	0.0175	0.0239	0.0010539	-0.0087423	0.0010539		4800	0.6184	0.0996	0.338	0.0158	0.106	0.0357	-0.0079351	0.0439	0.0606	0.0449	0.018	0.0010539	0.0248	0.0010539		4800	0.8757
4830	0.884	0.0826	0.7931	0.0208	0.685	0.1335	0.237	0.1018	0.109	0.0031454	0.0702	0.018	-0.0076208	0.0003152		4830	0.8942	0.0826	0.7825	0.0161	0.6914	0.0215	0.1751	0.0018079	0.0866	0.0169	0.0237	0.00094559	-0.0086303	0.00094559		4830	0.6137	0.0944	0.3387	0.0168	0.1064	0.0352	-0.0079351	0.0449	0.0595	0.0464	0.018	0.00094559	0.0242	0.00094559		4830	0.884
4860	0.873	0.0121	0.7815	0.0114	0.6934	0.1314	0.241	0.102	0.1134	0.0032721	0.0766	0.0362	-0.0068154	0.00034991		4860	0.8771	0.0121	0.7839	0.0276	0.6992	0.0148	0.177	0.00013746	0.0866	0.0167	0.0255	0.0010497	-0.0079764	0.0010497		4860	0.6166	0.0958	0.3387	0.0168	0.1086	0.0352	-0.0064923	0.0449	0.0602	0.0454	0.0188	0.0010497	0.0242	0.0010497		4860	0.873
4890	0.8873	0.0781	0.7571	0.0427	0.7028	0.1392	0.2453	0.1038	0.1147	0.0033119	0.0759	0.0373	-0.0067999	0.00037629		4890	0.8803	0.0781	0.7873	0.0094309	0.6912	0.0139	0.1772	0.00061234	0.0867	0.016	0.0248	0.0011289	-0.0085007	0.0011289		4890	0.6186	0.1014	0.3401	0.0179	0.1086	0.0362	-0.0075744	0.0444	0.0592	0.0459	0.018	0.0011289	0.0242	0.0011289		4890	0.8873
4920	0.9353	0.1041	0.7883	0.0747	0.6984	0.1288	0.2504	0.1064	0.115	0.0033192	0.0754	0.0199	-0.0052509	0.00046238		4920	0.888	0.1041	0.7982	0.0031908	0.6848	0.0302	0.1781	8.7477e-05	0.0875	0.0172	0.0256	0.0013871	-0.0077172	0.0013871		4920	0.6353	0.1103	0.3416	0.0199	0.1107	0.0362	-0.005771	0.0449	0.0602	0.0464	0.0188	0.0013871	0.0248	0.0013871		4920	0.9353
4950	0.9038	0.0361	0.7714	0.0204	0.7177	0.1313	0.2554	0.1064	0.1216	0.0035103	0.0811	0.0186	-0.0064746	0.00034852		4950	0.8916	0.0361	0.7866	0.0181	0.7121	0.0268	0.1783	3.749e-05	0.0873	0.0141	0.0245	0.0010456	-0.0076878	0.0010456		4950	0.6485	0.12	0.3434	0.0194	0.1115	0.0352	-0.0061317	0.0444	0.0613	0.0449	0.018	0.0010456	0.0254	0.0010456		4950	0.9038
4980	0.8754	0.0268	0.774	0.00084489	0.7142	0.1244	0.2587	0.1032	0.1188	0.00343	0.0806	0.037	-0.0062732	0.00073592		4980	0.8889	0.0268	0.789	0.0073481	0.7022	0.0083395	0.1784	0.0010039	0.0878	0.0169	0.0245	0.0022078	-0.0081826	0.0022078		4980	0.6564	0.132	0.3427	0.0204	0.1118	0.0357	-0.006853	0.0434	0.0613	0.0459	0.018	0.0022078	0.0242	0.0022078		4980	0.8754
5010	0.8768	0.0647	0.8168	0.0311	0.7276	0.1296	0.2634	0.1078	0.1209	0.003491	0.0753	0.03	-0.0082404	0.00067621		5010	0.8989	0.0647	0.7855	0.0283	0.7065	0.027	0.1783	0.00079146	0.0893	0.0177	0.025	0.0020286	-0.009732	0.0020286		5010	0.6817	0.1451	0.3437	0.0219	0.1125	0.0347	-0.0061317	0.0434	0.0613	0.0469	0.018	0.0020286	0.0248	0.0020286		5010	0.8768
5040	0.9123	0.1025	0.79	0.0039157	0.7209	0.13	0.2695	0.1082	0.1293	0.0037325	0.0701	0.0343	-0.0071871	0.00078729		5040	0.9064	0.1025	0.7954	0.0087227	0.7151	0.041	0.1785	0.00067482	0.09	0.0153	0.0243	0.0023619	-0.0082651	0.0023619		5040	0.6862	0.144	0.3441	0.0235	0.1118	0.0347	-0.0075744	0.0434	0.0599	0.0469	0.018	0.0023619	0.0235	0.0023619		5040	0.9123
5070	0.8869	0.0514	0.7734	0.0112	0.7451	0.1331	0.2733	0.1067	0.1284	0.0037079	0.0726	0.0385	-0.0083798	0.00094698		5070	0.9061	0.0514	0.7929	0.0177	0.7186	0.039	0.18	0.0017121	0.09	0.0159	0.025	0.0028409	-0.0058085	0.0028409		5070	0.6794	0.1357	0.3452	0.023	0.1129	0.0352	-0.006853	0.0423	0.0599	0.0479	0.0173	0.0028409	0.0242	0.0028409		5070	0.8869
5100	0.9283	0.0803	0.7568	0.0136	0.7388	0.1217	0.2798	0.1083	0.1236	0.0035673	0.0865	0.0293	-0.0083333	0.00051098		5100	0.9034	0.0803	0.7858	0.0304	0.7069	0.0253	0.1809	0.00051237	0.091	0.0155	0.0251	0.0015329	-0.0075287	0.0015329		5100	0.672	0.1247	0.3466	0.024	0.1133	0.0347	-0.0064923	0.0428	0.061	0.0474	0.0188	0.0015329	0.0235	0.0015329		5100	0.9283
5130	0.8976	0.0471	0.7704	0.0269	0.743	0.1147	0.2889	0.1106	0.1279	0.0036927	0.0881	0.0284	-0.0077602	0.00019023		5130	0.9141	0.0471	0.7916	0.0267	0.7073	0.0281	0.1826	0.0016537	0.091	0.0158	0.0265	0.00057068	-0.0067275	0.00057068		5130	0.672	0.1238	0.347	0.0265	0.114	0.0347	-0.0072137	0.0418	0.0617	0.0454	0.018	0.00057068	0.0235	0.00057068		5130	0.8976
5160	0.9158	0.0313	0.7782	0.0127	0.741	0.1143	0.2889	0.1089	0.1257	0.003629	0.0873	0.0289	-0.0076053	0.00088866		5160	0.8862	0.0313	0.7921	0.0043489	0.7008	0.0453	0.1825	0.00087894	0.0916	0.0154	0.025	0.002666	-0.0081296	0.002666		5160	0.6774	0.1321	0.3488	0.027	0.1151	0.0362	-0.0061317	0.0413	0.062	0.0459	0.0202	0.002666	0.0248	0.002666		5160	0.9158
5190	0.9025	0.0375	0.7261	0.0162	0.7542	0.1179	0.2943	0.1085	0.1271	0.0036688	0.0769	0.0285	-0.0094486	0.0021453		5190	0.9108	0.0375	0.7845	0.0101	0.7092	0.0284	0.1835	0.0022452	0.0922	0.0157	0.0311	0.0064358	-0.0081355	0.0064358		5190	0.6873	0.1393	0.3481	0.027	0.1143	0.0352	-0.006853	0.0423	0.0606	0.0469	0.018	0.0064358	0.0242	0.0064358		5190	0.9025
5220	0.9008	0.0375	0.7556	0.0035745	0.7528	0.1141	0.2993	0.1083	0.1368	0.0039487	0.0892	0.0274	-0.0084882	0.0006054		5220	0.8854	0.0375	0.8124	0.0348	0.722	0.0269	0.1844	0.0018745	0.0936	0.016	0.0259	0.0018162	-0.0103	0.0018162		5220	0.6898	0.1415	0.3488	0.027	0.1151	0.0352	-0.0061317	0.0434	0.0595	0.0485	0.0195	0.0018162	0.0242	0.0018162		5220	0.9008
5250	0.9296	0.0632	0.7286	0.0167	0.7668	0.1165	0.3077	0.1116	0.1287	0.0037159	0.092	0.0265	-0.0071097	0.00011525		5250	0.9162	0.0632	0.8027	0.0083145	0.7213	0.0214	0.1855	0.0015538	0.0935	0.0159	0.0299	0.00034574	-0.00757	0.00034574		5250	0.6812	0.1477	0.3499	0.0275	0.1154	0.0357	-0.005771	0.0428	0.0599	0.049	0.0188	0.00034574	0.0242	0.00034574		5250	0.9296
5280	0.9101	0.0354	0.7897	0.051	0.7722	0.113	0.3105	0.1099	0.1379	0.0039812	0.0922	0.0245	-0.0083488	0.00062623		5280	0.9157	0.0354	0.8096	0.0103	0.7221	0.0279	0.1875	0.0024285	0.0943	0.0151	0.0273	0.0018787	-0.0083122	0.0018787		5280	0.6958	0.1423	0.3509	0.0281	0.1158	0.0362	-0.0054103	0.0423	0.0602	0.0474	0.018	0.0018787	0.0235	0.0018787		5280	0.9101
5310	0.9186	0.0329	0.8195	0.0136	0.7697	0.1075	0.3159	0.1087	0.1483	0.0042797	0.0956	0.0266	-0.0069083	0.0010719		5310	0.9001	0.0329	0.8028	0.0256	0.7123	0.0355	0.1887	0.0010539	0.0948	0.014	0.0271	0.0032158	-0.0082769	0.0032158		5310	0.7005	0.1627	0.3502	0.027	0.1169	0.0367	-0.005771	0.0418	0.0606	0.0479	0.0188	0.0032158	0.0242	0.0032158		5310	0.9186
5340	0.9644	0.0544	0.7667	0.0318	0.7774	0.1049	0.3237	0.1084	0.1543	0.0044548	0.0877	0.0263	-0.0094021	0.0007137		5340	0.9119	0.0544	0.8092	0.0293	0.7217	0.028	0.1881	0.0028076	0.0963	0.0141	0.0277	0.0021411	-0.0073756	0.0021411		5340	0.7087	0.1436	0.3513	0.0265	0.1165	0.0362	-0.005771	0.0418	0.061	0.0474	0.0188	0.0021411	0.0242	0.0021411		5340	0.9644
5370	0.9578	0.0906	0.7556	0.0023722	0.7903	0.1106	0.3256	0.1063	0.1516	0.0043766	0.0997	0.0185	-0.0104	0.0013566		5370	0.9206	0.0906	0.8147	0.0101	0.7158	0.0281	0.1897	0.0016912	0.096	0.0147	0.0263	0.0040698	-0.0069926	0.0040698		5370	0.7158	0.1291	0.3491	0.0235	0.1165	0.0372	-0.0072137	0.0408	0.0595	0.0474	0.0173	0.0040698	0.0235	0.0040698		5370	0.9578
5400	0.9429	0.1023	0.8114	0.0408	0.7865	0.1009	0.3343	0.1071	0.1578	0.0045563	0.0977	0.0278	-0.00886	0.0012122		5400	0.9293	0.1023	0.8042	0.0128	0.7088	0.0369	0.1901	0.0018204	0.0959	0.0145	0.0271	0.0036365	-0.0063093	0.0036365		5400	0.7244	0.131	0.3495	0.024	0.1176	0.0367	-0.0054103	0.0403	0.061	0.0485	0.0188	0.0036365	0.0242	0.0036365		5400	0.9429
5430	0.9253	0.0731	0.7544	0.0374	0.8063	0.11	0.3409	0.1088	0.154	0.0044455	0.0981	0.0258	-0.01	0.0003263		5430	0.9233	0.0731	0.805	0.0169	0.7127	0.0179	0.1913	0.0023077	0.0974	0.0158	0.0278	0.00097891	-0.0086186	0.00097891		5430	0.7194	0.1543	0.3488	0.025	0.1169	0.0357	-0.0064923	0.0418	0.061	0.0474	0.0195	0.00097891	0.0235	0.00097891		5430	0.9253
5460	0.9935	0.0859	0.7651	0.0197	0.7901	0.0924	0.3499	0.1081	0.1551	0.0044787	0.1049	0.0312	-0.0102	0.00089282		5460	0.9037	0.0859	0.8157	0.0211	0.7254	0.0164	0.1923	0.0014746	0.0976	0.015	0.0284	0.0026785	-0.0049013	0.0026785		5460	0.7221	0.1513	0.3484	0.0245	0.1183	0.0357	-0.0046889	0.0423	0.0628	0.049	0.0209	0.0026785	0.0248	0.0026785		5460	0.9935
5490	0.9771	0.0915	0.7881	0.0090176	0.8039	0.1012	0.3552	0.107	0.1544	0.0044562	0.0999	0.02	-0.0091543	0.00081368		5490	0.9373	0.0915	0.8277	0.0213	0.7324	0.0252	0.1938	0.0027826	0.0987	0.0151	0.0276	0.002441	-0.0064742	0.002441		5490	0.7385	0.1644	0.3463	0.0235	0.1183	0.0357	-0.0046889	0.0413	0.0617	0.0485	0.0209	0.002441	0.0248	0.002441		5490	0.9771
5520	0.9888	0.0523	0.7624	0.019	0.8065	0.1011	0.3596	0.1023	0.1572	0.0045377	0.0993	0.0186	-0.0087361	0.00058179		5520	0.9111	0.0523	0.812	0.0011414	0.7065	0.0275	0.1953	0.0018037	0.0993	0.0142	0.0274	0.0017454	-0.0078409	0.0017454		5520	0.7518	0.1665	0.3437	0.0209	0.1183	0.0347	-0.0061317	0.0423	0.061	0.0485	0.0195	0.0017454	0.0235	0.0017454		5520	0.9888
5550	0.9456	0.0618	0.7718	0.0307	0.8181	0.0998	0.3688	0.1061	0.1645	0.0047474	0.0972	0.0244	-0.0101	0.00094559		5550	0.9174	0.0618	0.8183	0.0017245	0.7203	0.035	0.1973	0.0032783	0.0994	0.0155	0.0275	0.0028368	-0.0095965	0.0028368		5550	0.7619	0.1695	0.3441	0.0214	0.1183	0.0347	-0.0061317	0.0423	0.062	0.0479	0.0195	0.0028368	0.0235	0.0028368		5550	0.9456
5580	0.9402	0.0267	0.7939	0.0436	0.796	0.0834	0.3721	0.1031	0.158	0.0045596	0.0963	0.0357	-0.0094331	0.00077896		5580	0.9166	0.0267	0.8162	0.0011497	0.7305	0.0194	0.1973	0.0012997	0.1	0.0146	0.0272	0.0023369	-0.0083122	0.0023369		5580	0.7582	0.1744	0.3445	0.0209	0.1197	0.0357	-0.0054103	0.0403	0.061	0.0485	0.0195	0.0023369	0.0248	0.0023369		5580	0.9402
5610	0.9496	0.0639	0.8178	0.0401	0.8057	0.0838	0.378	0.1034	0.1586	0.0045795	0.1057	0.0267	-0.0089839	0.00079563		5610	0.9281	0.0639	0.8175	0.0010997	0.7338	0.0302	0.1982	0.0018037	0.1008	0.0152	0.0278	0.0023869	-0.0056613	0.0023869		5610	0.765	0.1663	0.3455	0.0204	0.1208	0.0362	-0.005771	0.0408	0.0613	0.05	0.0202	0.0023869	0.0235	0.0023869		5610	0.9496
5640	0.9161	0.0084617	0.7748	0.0035095	0.8143	0.0873	0.3871	0.1059	0.1587	0.0045802	0.0993	0.0152	-0.0098048	0.00099418		5640	0.9349	0.0084617	0.8182	0.0332	0.7263	0.0325	0.1989	0.0033949	0.1012	0.0148	0.0276	0.0029826	-0.0089602	0.0029826		5640	0.7605	0.1707	0.3477	0.0214	0.1219	0.0357	-0.0046889	0.0403	0.0606	0.051	0.0195	0.0029826	0.0242	0.0029826		5640	0.9161
5670	0.9839	0.1144	0.8102	0.0628	0.8145	0.0823	0.3896	0.1052	0.1652	0.0047692	0.107	0.0233	-0.0104	0.00052209		5670	0.9169	0.1144	0.8088	0.0378	0.7207	0.0316	0.2001	0.003345	0.1023	0.0153	0.0276	0.0015663	-0.007246	0.0015663		5670	0.7565	0.1601	0.3455	0.0194	0.1226	0.0357	-0.005771	0.0408	0.061	0.0505	0.0202	0.0015663	0.0242	0.0015663		5670	0.9839
5700	0.9614	0.0782	0.7901	0.0215	0.8137	0.0775	0.3943	0.103	0.1692	0.004884	0.1042	0.0158	-0.0094331	0.00082478		5700	0.9353	0.0782	0.8362	0.0308	0.7279	0.0375	0.2012	0.002666	0.1035	0.013	0.0273	0.0024744	-0.0069691	0.0024744		5700	0.7739	0.1863	0.3455	0.0214	0.1234	0.0357	-0.0046889	0.0403	0.062	0.051	0.0195	0.0024744	0.0254	0.0024744		5700	0.9614
5730	0.9563	0.0273	0.7672	0.0426	0.8357	0.0899	0.4018	0.0995	0.1622	0.0046837	0.0991	0.0328	-0.0109	0.001694		5730	0.9338	0.0273	0.8179	0.0195	0.7254	0.0232	0.2019	0.0022952	0.1029	0.0147	0.0282	0.005082	-0.0081001	0.005082		5730	0.7894	0.1904	0.3441	0.0224	0.1237	0.0362	-0.0054103	0.0403	0.061	0.0515	0.0195	0.005082	0.0242	0.005082		5730	0.9563
5760	0.9247	0.0488	0.7668	0.0649	0.8244	0.0778	0.4074	0.0976	0.1643	0.0047434	0.1072	0.0284	-0.01	0.0011511		5760	0.9429	0.0488	0.8111	0.0201	0.7324	0.0239	0.2034	0.0018245	0.1031	0.015	0.0277	0.0034533	-0.0071046	0.0034533		5760	0.7933	0.173	0.3445	0.025	0.1244	0.0362	-0.0046889	0.0403	0.0617	0.0515	0.0188	0.0034533	0.0248	0.0034533		5760	0.9247
5790	0.9281	0.0297	0.8353	0.066	0.804	0.0583	0.4205	0.0973	0.1721	0.0049689	0.1091	0.0224	-0.0081629	0.00068593		5790	0.934	0.0297	0.8344	0.0278	0.7414	0.0153	0.204	0.001912	0.104	0.0139	0.0288	0.0020578	-0.0054256	0.0020578		5790	0.7957	0.1575	0.3455	0.0255	0.1248	0.0367	-0.0050496	0.0408	0.0613	0.052	0.0195	0.0020578	0.0248	0.0020578		5790	0.9281
5820	0.9497	0.0555	0.7912	0.0088388	0.8296	0.0737	0.4243	0.0961	0.1693	0.004888	0.1081	0.0165	-0.0092472	0.00094281		5820	0.9313	0.0555	0.8336	0.012	0.7223	0.0396	0.2057	0.0020953	0.1044	0.0151	0.0285	0.0028284	-0.0055434	0.0028284		5820	0.7973	0.1615	0.3484	0.0296	0.1248	0.0367	-0.0054103	0.0403	0.0613	0.052	0.0195	0.0028284	0.0248	0.0028284		5820	0.9497
5850	0.9538	0.0628	0.7952	0.023	0.8454	0.0792	0.4425	0.0834	0.1713	0.0049463	0.1084	0.0298	-0.0076363	0.00079146		5850	0.9523	0.0628	0.8427	0.0271	0.7537	0.0352	0.2077	0.0042364	0.1051	0.0156	0.029	0.0023744	-0.0097555	0.0023744		5850	0.7984	0.1567	0.3491	0.0275	0.1252	0.0362	-0.0054103	0.0403	0.0602	0.0515	0.0195	0.0023744	0.0242	0.0023744		5850	0.9538
5880	0.9283	0.0713	0.8022	0.0655	0.8401	0.07	0.4438	0.0908	0.1715	0.0049517	0.1103	0.0247	-0.0125	0.00062484		5880	0.9308	0.0713	0.8495	0.0283	0.7471	0.0208	0.2075	0.0023702	0.1054	0.0158	0.0282	0.0018745	-0.0081473	0.0018745		5880	0.8034	0.1557	0.3502	0.0291	0.1262	0.0357	-0.0046889	0.0403	0.061	0.0525	0.0195	0.0018745	0.0242	0.0018745		5880	0.9283
5910	0.98	0.04	0.7837	0.0029734	0.8058	0.0419	0.4532	0.083	0.17	0.0049085	0.1109	0.0231	-0.0116	0.0013802		5910	0.9263	0.04	0.8345	0.0353	0.7511	0.0261	0.2092	0.0037948	0.1058	0.0154	0.0298	0.0041406	-0.0094315	0.0041406		5910	0.8108	0.1555	0.3509	0.0291	0.127	0.0347	-0.0043282	0.0398	0.061	0.0525	0.0202	0.0041406	0.0242	0.0041406		5910	0.98
5940	0.9482	0.033	0.7734	0.0141	0.8342	0.0553	0.4629	0.0823	0.176	0.0050803	0.1129	0.0165	-0.0115	0.00019439		5940	0.9278	0.033	0.8253	0.0126	0.7351	0.0327	0.2099	0.0032117	0.1068	0.0151	0.0323	0.00058318	-0.0098262	0.00058318		5940	0.8207	0.1569	0.3538	0.0321	0.128	0.0342	-0.0043282	0.0398	0.061	0.0525	0.0209	0.00058318	0.0248	0.00058318		5940	0.9482
5970	0.9638	0.0455	0.7943	0.0303	0.8399	0.056	0.4661	0.0813	0.1767	0.0051022	0.1095	0.0219	-0.0108	0.00039156		5970	0.9393	0.0455	0.8313	0.0209	0.7366	0.0258	0.2114	0.0021994	0.1077	0.0153	0.0295	0.0011747	-0.0101	0.0011747		5970	0.8509	0.1387	0.3517	0.0301	0.1277	0.0337	-0.0043282	0.0388	0.0613	0.052	0.0195	0.0011747	0.0242	0.0011747		5970	0.9638
6000	0.9515	0.0154	0.767	0.0447	0.8123	0.0337	0.4831	0.0803	0.178	0.005138	0.1125	0.0189	-0.0101	0.00061234		6000	0.944	0.0154	0.8323	0.0233	0.7435	0.0235	0.2125	0.0040531	0.1085	0.014	0.03	0.001837	-0.0091959	0.001837		6000	0.8555	0.1303	0.3546	0.0342	0.128	0.0342	-0.0039675	0.0393	0.0613	0.052	0.0188	0.001837	0.0248	0.001837		6000	0.9515
6030	0.9178	0.0074369	0.8023	0.0661	0.8369	0.0484	0.4853	0.0749	0.1855	0.0053536	0.1142	0.0171	-0.008891	0.0014607		6030	0.9495	0.0074369	0.8305	0.0050237	0.7523	0.0357	0.2139	0.0031783	0.1096	0.0143	0.0298	0.0043822	-0.0056907	0.0043822		6030	0.8377	0.1542	0.3549	0.0347	0.1291	0.0337	-0.0039675	0.0393	0.0617	0.0525	0.0195	0.0043822	0.0248	0.0043822		6030	0.9178
6060	0.9614	0.0272	0.7927	0.0291	0.8305	0.0374	0.4834	0.0787	0.1802	0.0052017	0.1158	0.0195	-0.0094021	0.0011969		6060	0.9384	0.0272	0.8352	0.0177	0.7408	0.0281	0.2137	0.0028951	0.1093	0.016	0.0305	0.0035907	-0.004813	0.0035907		6060	0.8451	0.1545	0.3542	0.0367	0.1302	0.0332	-0.0039675	0.0393	0.0617	0.0536	0.0195	0.0035907	0.0254	0.0035907		6060	0.9614
6090	0.9642	0.0523	0.805	0.0488	0.8249	0.0343	0.5061	0.0761	0.1808	0.0052196	0.1117	0.0207	-0.0091698	0.0010345		6090	0.9451	0.0523	0.844	0.0064317	0.7389	0.0338	0.2157	0.003345	0.1105	0.014	0.0291	0.0031034	-0.0098792	0.0031034		6090	0.8454	0.1652	0.3524	0.0362	0.1284	0.0337	-0.0043282	0.0398	0.061	0.0546	0.0188	0.0031034	0.0235	0.0031034		6090	0.9642
6120	0.9439	0.0359	0.7663	0.0573	0.854	0.0509	0.5077	0.074	0.1852	0.005347	0.1177	0.0197	-0.0078377	0.00097336		6120	0.9528	0.0359	0.8554	0.0053153	0.7437	0.0478	0.2165	0.0029784	0.1108	0.0144	0.0305	0.0029201	-0.01	0.0029201		6120	0.8444	0.1669	0.3542	0.0398	0.1306	0.0326	-0.0032462	0.0393	0.0613	0.0541	0.0195	0.0029201	0.0242	0.0029201		6120	0.9439
6150	0.9444	0.0245	0.7605	0.0506	0.8562	0.0475	0.5147	0.0702	0.1845	0.0053271	0.1163	0.0195	-0.0095725	0.00085533		6150	0.9468	0.0245	0.8442	0.0108	0.7335	0.0337	0.2177	0.0033491	0.1108	0.0147	0.0297	0.002566	-0.0068395	0.002566		6150	0.8534	0.1646	0.3528	0.0408	0.1302	0.0342	-0.0050496	0.0388	0.0606	0.0551	0.0188	0.002566	0.0242	0.002566		6150	0.9444
6180	0.9952	0.0753	0.8219	0.0581	0.8309	0.0291	0.5255	0.0674	0.1866	0.0053855	0.1163	0.0185	-0.0056227	0.00085256		6180	0.9549	0.0753	0.8355	0.0096808	0.7384	0.0162	0.2181	0.0022036	0.1125	0.0141	0.0301	0.0025577	-0.0060029	0.0025577		6180	0.87	0.1531	0.3528	0.0398	0.132	0.0326	-0.0043282	0.0388	0.0624	0.0546	0.0195	0.0025577	0.0248	0.0025577		6180	0.9952
6210	0.9748	0.0343	0.8168	0.0401	0.8427	0.0336	0.5319	0.0631	0.1818	0.0052475	0.1152	0.0128	-0.0083488	0.00124		6210	0.9555	0.0343	0.8393	0.0043572	0.7462	0.0283	0.2189	0.0019537	0.1125	0.0151	0.0302	0.0037199	-0.0085773	0.0037199		6210	0.8794	0.1478	0.3477	0.0357	0.132	0.0337	-0.0043282	0.0388	0.062	0.0551	0.0188	0.0037199	0.0235	0.0037199		6210	0.9748
6240	0.9565	0.0068037	0.8251	0.0482	0.8329	0.0262	0.5372	0.0619	0.189	0.0054558	0.1175	0.0239	-0.0123	0.00081784		6240	0.9323	0.0068037	0.8423	0.0088477	0.755	0.0359	0.2201	0.0014704	0.1127	0.0153	0.0302	0.0024535	-0.0093549	0.0024535		6240	0.8855	0.1325	0.3524	0.0413	0.1327	0.0326	-0.0036069	0.0388	0.062	0.0551	0.0195	0.0024535	0.0248	0.0024535		6240	0.9565
6270	1.0101	0.0343	0.7986	0.0606	0.8353	0.0269	0.5464	0.0615	0.1895	0.0054704	0.1173	0.0194	-0.0105	0.00095253		6270	0.9461	0.0343	0.8446	0.0208	0.7539	0.0165	0.2205	0.0015163	0.1127	0.0146	0.0297	0.0028576	-0.0082474	0.0028576		6270	0.8824	0.1389	0.352	0.0418	0.1331	0.0332	-0.0043282	0.0377	0.0617	0.0546	0.0188	0.0028576	0.0248	0.0028576		6270	1.0101
6300	1.0586	0.1924	0.826	0.0665	0.8621	0.0405	0.5585	0.06	0.1869	0.0053941	0.1156	0.0242	-0.0106	0.00071231		6300	0.947	0.1924	0.8569	0.0233	0.7537	0.0207	0.222	0.0020953	0.1141	0.0157	0.0316	0.0021369	-0.008595	0.0021369		6300	0.8709	0.1561	0.3531	0.0403	0.1335	0.0316	-0.0039675	0.0383	0.0624	0.0546	0.0188	0.0021369	0.0235	0.0021369		6300	1.0586
6330	1.0247	0.0686	0.8451	0.069	0.8329	0.0181	0.5641	0.0546	0.1901	0.0054883	0.1172	0.0168	-0.0105	0.0013052		6330	0.9487	0.0686	0.8473	0.0144	0.7431	0.0273	0.2232	0.0032492	0.1148	0.0157	0.0309	0.0039156	-0.0083652	0.0039156		6330	0.872	0.1539	0.3495	0.0372	0.1335	0.0316	-0.0050496	0.0377	0.062	0.0541	0.018	0.0039156	0.0235	0.0039156		6330	1.0247
6360	0.9413	0.0385	0.8565	0.0886	0.8239	0.0109	0.5729	0.0532	0.1922	0.005548	0.1236	0.0179	-0.01	0.0011719		6360	0.9489	0.0385	0.8657	0.0132	0.7693	0.0283	0.2244	0.0030034	0.1148	0.0146	0.0311	0.0035157	-0.0082062	0.0035157		6360	0.8757	0.1591	0.3509	0.0352	0.1349	0.0326	-0.0036069	0.0377	0.0631	0.0546	0.0188	0.0035157	0.0248	0.0035157		6360	0.9413
6390	0.9476	0.0224	0.8434	0.1037	0.8406	0.0227	0.5785	0.0531	0.1947	0.0056203	0.1237	0.0252	-0.0112	0.00104		6390	0.9611	0.0224	0.8708	0.0046821	0.7637	0.0411	0.2255	0.0026201	0.1162	0.0159	0.0316	0.00312	-0.0050074	0.00312		6390	0.8761	0.172	0.3524	0.0362	0.1356	0.0316	-0.0043282	0.0377	0.0628	0.0541	0.0188	0.00312	0.0235	0.00312		6390	0.9476
6420	1.017	0.0751	0.8177	0.0504	0.8439	0.0172	0.587	0.052	0.1992	0.005751	0.1179	0.0235	-0.0113	0.0010997		6420	0.9521	0.0751	0.8599	0.0201	0.7497	0.0366	0.2265	0.0034449	0.1158	0.0159	0.0317	0.0032991	-0.0058675	0.0032991		6420	0.8961	0.1605	0.3495	0.0281	0.1371	0.0316	-0.0036069	0.0388	0.0631	0.0546	0.0195	0.0032991	0.0254	0.0032991		6420	1.017
6450	0.9856	0.0238	0.8036	0.0941	0.862	0.025	0.5937	0.0469	0.1968	0.0056813	0.1218	0.0175	-0.0109	0.0012969		6450	0.9526	0.0238	0.8497	0.0121	0.7478	0.0297	0.2274	0.0026368	0.1167	0.0159	0.0325	0.0038906	-0.0015906	0.0038906		6450	0.8988	0.1529	0.3524	0.0301	0.1374	0.0321	-0.0032462	0.0372	0.0638	0.0566	0.0202	0.0038906	0.0254	0.0038906		6450	0.9856
6480	0.9789	0.0352	0.832	0.0892	0.8425	0.0107	0.6015	0.0461	0.1967	0.005678	0.1197	0.0243	-0.011	0.0015329		6480	0.9623	0.0352	0.852	0.0211	0.7525	0.0261	0.2287	0.0028701	0.1173	0.0157	0.0323	0.0045988	-0.004542	0.0045988		6480	0.9006	0.1507	0.3484	0.0224	0.1378	0.0316	-0.0039675	0.0372	0.0624	0.0556	0.0195	0.0045988	0.0242	0.0045988		6480	0.9789
6510	0.9765	0.0189	0.8111	0.0785	0.8231	0.0070146	0.6068	0.0405	0.2005	0.0057868	0.125	0.0202	-0.0103	0.000847		6510	0.9656	0.0189	0.8636	0.0121	0.7548	0.0243	0.2296	0.003245	0.118	0.0154	0.0328	0.002541	-0.0074816	0.002541		6510	0.8976	0.1385	0.3455	0.0173	0.1381	0.0311	-0.0032462	0.0372	0.062	0.0561	0.0188	0.002541	0.0248	0.002541		6510	0.9765
6540	1.0172	0.0196	0.815	0.0736	0.8606	0.0163	0.6165	0.0394	0.2027	0.0058518	0.1245	0.0222	-0.0116	0.00096225		6540	0.9653	0.0196	0.866	0.0093059	0.7357	0.0228	0.2301	0.0025368	0.1186	0.015	0.0325	0.0028867	-0.0044006	0.0028867		6540	0.9095	0.1433	0.3434	0.0163	0.1385	0.0326	-0.0039675	0.0393	0.0624	0.0566	0.0188	0.0028867	0.0235	0.0028867		6540	1.0172
6570	0.9872	0.0109	0.8198	0.0802	0.8475	0.0053878	0.6264	0.0373	0.2015	0.0058166	0.1252	0.0196	-0.0117	0.00086089		6570	0.9577	0.0109	0.8726	0.0164	0.7473	0.0394	0.2318	0.0030367	0.1199	0.0154	0.0328	0.0025827	-0.0049897	0.0025827		6570	0.9041	0.1682	0.3452	0.0158	0.141	0.0321	-0.0025248	0.0372	0.0642	0.0561	0.0195	0.0025827	0.0248	0.0025827		6570	0.9872
6600	0.9884	0.0078681	0.8445	0.0734	0.865	0.0128	0.6321	0.0401	0.2001	0.0057775	0.1276	0.0185	-0.0112	0.0010178		6600	0.9759	0.0078681	0.8648	0.0060151	0.7375	0.0424	0.2321	0.0026618	0.1205	0.014	0.0329	0.0030534	-0.0058262	0.0030534		6600	0.903	0.1695	0.339	0.0091815	0.1407	0.0316	-0.0028855	0.0367	0.0631	0.0566	0.018	0.0030534	0.0242	0.0030534		6600	0.9884
6630	0.9753	0.0191	0.8373	0.0395	0.8676	0.0146	0.6396	0.0346	0.207	0.0059752	0.1276	0.019	-0.0128	0.0011372		6630	0.982	0.0191	0.8603	0.0114	0.7472	0.027	0.233	0.0025368	0.1206	0.0157	0.0348	0.0034116	-0.0054669	0.0034116		6630	0.9023	0.1671	0.3376	0.0081614	0.1414	0.0316	-0.0028855	0.0377	0.0646	0.0556	0.0188	0.0034116	0.0242	0.0034116		6630	0.9753
6660	1.0311	0.0308	0.8659	0.0516	0.8656	0.0092199	0.6478	0.0311	0.2058	0.0059413	0.1275	0.0228	-0.0122	0.00068454		6660	0.9599	0.0308	0.8574	0.0194	0.7467	0.0078396	0.2337	0.0034949	0.1214	0.0165	0.0338	0.0020536	-0.0042415	0.0020536		6660	0.9078	0.1661	0.3441	0.0122	0.1428	0.0316	-0.0025248	0.0383	0.0653	0.0566	0.0195	0.0020536	0.0254	0.0020536		6660	1.0311
6690	1.0091	0.0039583	0.8344	0.0958	0.8573	0.004285	0.6586	0.0269	0.203	0.0058591	0.1254	0.0184	-0.0115	0.001208		6690	0.9841	0.0039583	0.8609	0.0147	0.7514	0.0241	0.2349	0.0033283	0.1209	0.0151	0.0329	0.0036241	-0.0063446	0.0036241		6690	0.9203	0.1519	0.3455	0.0184	0.1428	0.0316	-0.0032462	0.0372	0.0628	0.0541	0.0188	0.0036241	0.0248	0.0036241		6690	1.0091
6720	1.0249	0.0371	0.8416	0.0902	0.8804	0.0115	0.6659	0.0282	0.207	0.0059745	0.1209	0.0324	-0.0109	0.0010497		6720	0.9791	0.0371	0.8616	0.0156	0.745	0.0262	0.2356	0.0023286	0.1213	0.0152	0.0341	0.0031492	-0.0056436	0.0031492		6720	0.9331	0.1576	0.3445	0.0158	0.1432	0.0321	-0.0028855	0.0367	0.0631	0.0556	0.018	0.0031492	0.0242	0.0031492		6720	1.0249
6750	0.9738	0.0086743	0.8516	0.0795	0.8768	0.0077362	0.6701	0.0234	0.2097	0.0060521	0.1275	0.0225	-0.0108	0.0026951		6750	0.9689	0.0086743	0.8577	0.0032242	0.7617	0.0396	0.238	0.0027451	0.1231	0.0138	0.0418	0.0080854	-0.0034345	0.0080854		6750	0.9392	0.1609	0.3477	0.0224	0.1439	0.0321	-0.0025248	0.0383	0.0635	0.0551	0.0202	0.0080854	0.0248	0.0080854		6750	0.9738
6780	0.983	0.0214	0.8652	0.072	0.8677	0.0063972	0.6823	0.0267	0.2034	0.0058723	0.1294	0.0308	-0.0117	0.0010178		6780	0.9799	0.0214	0.8672	0.0061817	0.7549	0.0258	0.2388	0.00312	0.1231	0.0153	0.0344	0.0030534	-0.0060029	0.0030534		6780	0.9463	0.1627	0.3427	0.0153	0.1446	0.0321	-0.0018034	0.0383	0.0631	0.0556	0.0195	0.0030534	0.0242	0.0030534		6780	0.983
6810	1.0019	0.0182	0.8561	0.0941	0.8747	0.0044598	0.6895	0.0218	0.211	0.0060912	0.127	0.0221	-0.0103	0.00086922		6810	0.9652	0.0182	0.8787	0.018	0.7413	0.0163	0.2388	0.003245	0.1236	0.0167	0.0338	0.0026077	-0.0057614	0.0026077		6810	0.9506	0.166	0.3376	0.0091815	0.1454	0.0311	-0.0018034	0.0393	0.0635	0.0551	0.0188	0.0026077	0.0248	0.0026077		6810	1.0019
6840	1.0249	0.0142	0.8424	0.0724	0.8791	0.005521	0.6946	0.019	0.2188	0.0063148	0.1238	0.0056705	-0.0123	0.00097197		6840	0.9842	0.0142	0.8604	0.0171	0.7531	0.0258	0.2398	0.0030367	0.1248	0.0162	0.0342	0.0029159	-0.0044654	0.0029159		6840	0.9538	0.1692	0.3362	0.0143	0.1457	0.0316	-0.0032462	0.0383	0.0638	0.0556	0.018	0.0029159	0.0229	0.0029159		6840	1.0249
6870	1.0185	0.0161	0.8753	0.0837	0.8765	0.0065175	0.7008	0.0166	0.2116	0.0061072	0.1284	0.0193	-0.0127	0.00071509		6870	0.97	0.0161	0.8763	0.0065566	0.7516	0.0334	0.2415	0.0034949	0.1247	0.0168	0.0341	0.0021453	-0.0043476	0.0021453		6870	0.9443	0.144	0.3423	0.025	0.1472	0.0316	-0.0010821	0.0393	0.0656	0.0571	0.0188	0.0021453	0.0248	0.0021453		6870	1.0185
6900	0.9754	0.0357	0.8462	0.0359	0.9087	0.0106	0.7099	0.0148	0.214	0.0061788	0.1313	0.0333	-0.0133	0.0010761		6900	0.9772	0.0357	0.8652	0.023	0.7474	0.0266	0.2425	0.0027868	0.1258	0.0169	0.0343	0.0032283	-0.0046892	0.0032283		6900	0.9472	0.1382	0.3401	0.024	0.1475	0.0321	-0.0010821	0.0393	0.0642	0.0561	0.0195	0.0032283	0.0242	0.0032283		6900	0.9754
6930	1.0164	0.0169	0.8532	0.0422	0.9156	0.0111	0.7154	0.0119	0.221	0.0063791	0.1298	0.0219	-0.0119	0.00083728		6930	0.9801	0.0169	0.8736	0.0247	0.7494	0.0332	0.2427	0.0036615	0.1256	0.0158	0.0347	0.0025118	-0.0059558	0.0025118		6930	0.9603	0.1352	0.3423	0.025	0.1479	0.0326	-0.0014427	0.0388	0.0642	0.0551	0.0188	0.0025118	0.0242	0.0025118		6930	1.0164
6960	1.0109	0.0117	0.8372	0.0084489	0.9065	0.0088895	0.7179	0.0091053	0.2172	0.0062703	0.1341	0.0186	-0.0133	0.0011511		6960	0.972	0.0117	0.8667	0.0030992	0.748	0.0344	0.2464	0.0064941	0.1264	0.015	0.0335	0.0034533	-0.0060265	0.0034533		6960	0.9787	0.1482	0.3372	0.0179	0.1482	0.0332	-0.0014427	0.0377	0.0642	0.0561	0.018	0.0034533	0.0248	0.0034533		6960	1.0109
6990	1.048	0.0103	0.8561	0.0806	0.9167	0.0069491	0.7297	0.0109	0.2173	0.0062743	0.1352	0.0182	-0.0108	0.0011983		6990	0.9762	0.0103	0.8766	0.0159	0.7521	0.0060484	0.2455	0.0032866	0.1272	0.0153	0.0345	0.0035949	-0.0080059	0.0035949		6990	0.9877	0.1612	0.339	0.0245	0.149	0.0321	-0.00072137	0.0388	0.0649	0.0561	0.0195	0.0035949	0.0248	0.0035949		6990	1.048
7020	1.0236	0.006976	0.8577	0.0341	0.9222	0.0111	0.7372	0.0078623	0.2217	0.006401	0.1332	0.0248	-0.0108	0.00074008		7020	0.993	0.006976	0.8689	0.0107	0.7516	0.0263	0.2465	0.0019953	0.1277	0.016	0.0357	0.0022203	-0.0064978	0.0022203		7020	0.9892	0.1621	0.3531	0.0444	0.1497	0.0321	-0.00036069	0.0383	0.0649	0.0561	0.0188	0.0022203	0.0242	0.0022203		7020	1.0236
7050	1.0199	0.0075933	0.867	0.0548	0.9199	0.0069215	0.7429	0.0031507	0.2157	0.0062265	0.1328	0.0234	-0.0102	0.00104		7050	0.9803	0.0075933	0.8774	0.00023327	0.7487	0.0271	0.2469	0.0030367	0.129	0.0151	0.0348	0.00312	-0.0076937	0.00312		7050	0.9849	0.1611	0.3394	0.0199	0.1508	0.0316	-0.00072137	0.0377	0.0656	0.0561	0.0195	0.00312	0.0248	0.00312		7050	1.0199
7080	1.0149	0.0052305	0.8394	0.0049393	0.9349	0.0128	0.7514	1.927e-05	0.2213	0.0063884	0.1371	0.019	-0.0105	0.00071231		7080	0.9784	0.0052305	0.8768	0.0010581	0.7591	0.0191	0.2482	0.0022036	0.1293	0.0152	0.0353	0.0021369	-0.0054786	0.0021369		7080	0.9789	0.1644	0.3408	0.0158	0.1511	0.0321	-0.00072137	0.0388	0.0653	0.0576	0.0188	0.0021369	0.0248	0.0021369		7080	1.0149
7110	0.9726	0.0481	0.8388	0.0167	0.9407	0.0131	0.7573	0.00012526	0.2203	0.0063605	0.1393	0.0209	-0.0112	0.0014371		7110	0.9924	0.0481	0.8905	0.00051653	0.7504	0.0245	0.2502	0.0021203	0.1291	0.0145	0.0354	0.0043114	-0.0074993	0.0043114		7110	0.9877	0.1582	0.3416	0.026	0.1522	0.0326	0	0.0388	0.0646	0.0566	0.0195	0.0043114	0.0248	0.0043114		7110	0.9726
7140	1.086	0.138	0.8639	0.0988	0.9642	0.0266	0.7672	0.002958	0.2259	0.0065211	0.134	0.0256	-0.0107	0.00040128		7140	0.991	0.138	0.8851	0.0151	0.7582	0.0329	0.2506	0.0049112	0.1301	0.0155	0.0373	0.0012039	-0.0067393	0.0012039		7140	0.9946	0.1451	0.3553	0.0495	0.1518	0.0321	-0.0014427	0.0377	0.0649	0.0571	0.0209	0.0012039	0.0248	0.0012039		7140	1.086
7170	1.0096	0.0083387	0.8655	0.0495	0.9602	0.0237	0.7709	0.0064074	0.2213	0.0063897	0.1368	0.0214	-0.0121	0.0007623		7170	0.9885	0.0083387	0.8937	0.0064733	0.7622	0.0249	0.2506	0.00312	0.1307	0.0162	0.0384	0.0022869	-0.0046892	0.0022869		7170	1.0007	0.1493	0.3744	0.0796	0.1537	0.0326	-0.0010821	0.0383	0.0653	0.0556	0.0195	0.0022869	0.0242	0.0022869		7170	1.0096
7200	0.9985	0.0024938	0.8774	0.0618	0.9571	0.0242	0.7759	0.0058197	0.2199	0.0063486	0.1374	0.0184	-0.0098978	0.001358		7200	1	0.0024938	0.8966	0.0043489	0.7478	0.0263	0.2517	0.0027451	0.1311	0.016	0.0364	0.0040739	-0.0075994	0.0040739		7200	1	0.158	0.3708	0.0694	0.1544	0.0316	-1.0061e-16	0.0377	0.0671	0.0551	0.0202	0.0040739	0.0248	0.0040739		7200	0.9985
[truncated: 9 more columns]

## Sheet: FIGURE S7
FIGURE S7a
ATPase activity - APG2 (mmol/min)
	wt DNAJA2		DNAJA2DZFLR		DNAJA2DCD		DNAJA2DG/FR		DNAJA2LQ
JDP (mM)	mean	SD	mean	SD	mean	SD	mean	SD	mean	SD
0	0.794	0.1421	0.794	0.009	0.794	0.1403	0.794	0.047	0.794	0.009
0.2	1.3415	0.1678	1.3582	0.0863	1.4664	0.2281	1.2339	0.0142	1.2845	0.0863
0.5	1.5661	0.2013	1.624	0.0102	1.6623	0.2842	1.7821	0.1268	1.5094	0.0102
1	1.7968	0.2242	1.8193	0.0024972	1.8807	0.249	1.9843	0.0875	1.6426	0.0024972
2	2.0626	0.2386	1.9459	0.1541	2.1352	0.334	2.0558	0.1638	1.7882	0.1541
5	2.3877	0.1964	2.2004	0.1338	2.4203	0.3961	2.2049	0.0927	1.9153	0.1338
FIGURE S7b
ATPase activity + APG2 (mmol/min)
	wt DNAJA2		DNAJA2DG/FR		DNAJA2DCD			DNAJA2DZFLR		DNAJA2LQ		DNAJA2DJ
JDP (mM)	mean	SD	mean	SD	mean	SD	JDP (mM)	mean	SD	mean	SD	mean	SD
0	1.6334	0.1314	1.0717	0.0278	1.5945	0.2128	0	1.2571	0	1.5945	0.0071257	1.4145	0
0.25	3.976	0.3296	2.3138	0.1676	3.7598	0.5048	0.2	1.7851	0.00085	2.4549	0.0575	1.4284	0.0085
0.5	5.3772	0.4443	3.5237	0.221	5.5344	0.6964	0.5	2.2902	0.2343	4.4436	0.0335	1.4577	0.1234
0.75	6.3791	0.4853	4.1237	0.271	6.7224	0.7646	1	3.0791	0.134	6.2964	0.3329	1.4744	0.134
1	7.2769	0.4925	4.4746	0.301	7.677	0.5988	2	4.197	0.1928	7.9164	0.1764	1.6426	0.1275
2	9.0827	0.7299	5.0111	0.3475	9.8032	0.85	4	5.7492	0.3996
3	9.7628	0.8082	5.5111	0.5	10.6194	1.3193	5	6.7038	0.3996	9.3223	0.6552	2.0936	0.14
5	10.9569	0.825	6.4322	0.8494	11.4555	1.1475
Fig. S7c
ATPase activity (mmol/min)
	70/JA2					70/JA2/APG2
C-term (mM)	I	II	III	mean	SD	I	II	III	mean	SD
0	1.78	1.89	1.75	1.80667	1.81556	3.7	3.54	3.38	3.54	3.48667
1	1.87	1.71	1.96	1.84667	1.83889	3.64	3.23	3.63	3.5	3.45333
5	2.32	2.21	2.13	2.22	2.18667	3.66	3.76	3.47	3.63	3.62
15	2.34	2.46	2.21	2.33667	2.33556	3.51	3.46	3.67	3.54667	3.55889
80	2.02	1.92	2.05	1.99667	1.98889	3.25	3.07	3.49	3.27	3.27667
Fig. S7d
Refolding of luciferase - APG2 (%)
	DNAJB1		wt DNAJA2		DNAJA2DZFLR		DNAJA2LQ		DNAJA2DCD		DNAJA2DG/FR
Time (min)	mean	SD	mean	SD	mean	SD	mean	SD	mean	SD	mean	SD
0	0.0347	0.0021446	0.0234	0.0021446	0.0234	0.0021446	0.0234	0.0131	0.0309	0.00012074	0.0311	0.0152
30	11.998	0.03	4.8738	0.19	0.3161	0.0224	0.9844	0.5754	13.9962	0.0913
60	27.3817	0.456	12.5047	0.3901	0.5244	0.1683	2.1495	0.0767	28.2939	0.6218
90	38.0884	0.4939	16.9349	0.5324	0.578	0.1978	2.6485	0.4939	40.109	0.8046
120	47.8088	1.8459	20.4965	1.3499	0.7046	0.768	3.4693	0.8679	48.3273	2.1341	2.6673	0.0232
Fig. S7e
Refolding of luciferase + APG2 (%)
	DNAJB1		wt DNAJA2		DNAJA2DCD		DNAJA2LQ		DNAJA2DZFLR		DNAJA2DG/FR
Time (min)	mean	SD	mean	SD	mean	SD	mean	SD	mean	SD	mean	SD
0	0	0.128781	0	0.00214458	0	0.00338166	0	0.00214458	0	0.00214458	0	0.0249334
10	9.5	2.27163	2.6	0.185766	8	0.992297	1	0.072988	0	0.0134212
20	25.5	1.6	7.5	0.725002	19.4	1.40833	1.8	0.255168	0.4	0.0473135
30	40.1	1.65157	13.2	0.944518	27.7	1.44691	3	0.285375	1	0.0155849
45	56	2.31	21.1	1.54176	35.9	1.46149	6	0.350037	1.7	0.180458
60	65	3.27613	28.8	1.02096	42.9	1.34967	8.5	0.674571	2	0.132376
90	74.9	3.1	37.9	0.853285	52.5	1.57148	14.5	1.22484	3.5	0.164552
120	82	4.77849	41.4	1.61941	57.2	1.6599	18.5	1.37918	4.3	0.535308	3	0.188607

## Sheet: FIGURE S8
FIGURE S8a								FIGURE S8b								FIGURE S8c
																Interaction of Hsc70 with G6PDH aggregates (Hsc70:G6PDH molar ratio)
																	DNAJB1						DNAJA2
																	I	II	III	IV	mean	SD	I	II	III	mean	SD
																Hsc70	0.140236	0.172295	0.107724	0.136609			0.0488076	0.00745753	0.0224156	0.090792	0.0643634
																Hsc70+JDP	1.05104	1.29774	1.0432	1.18176	1.14343	0.120917	0.629013	0.514596	0.492172	0.54526	0.0733931
																Hsc70+JDP+Apg2	1.48189	2.05132	1.47236	1.99873	1.75108	0.31708	1.18367	0.908645	1.09922	1.06384	0.140881

## Sheet: FIGURE S9
Figure S9e
DLS Volumen (%)
﻿	DNAJA2			DNAJA2			DNAJA2QPN
Size (nm)	20ºC		Size (nm)	40ºC		Size (nm)	20ºC	40ºC
0.4	0		3.615	0		0.4	0	0
0.4632	0		4.187	0		0.4632	0	0
0.5365	0		4.849	0		0.5365	0	0
0.6213	0		5.615	0		0.6213	0	0
0.7195	0		6.503	0		0.7195	0	0
0.8332	0		7.531	1		0.8332	0	0
0.9849	0		8.721	4		0.9849	0	0
1.17	0		10.1	9.1		1.17	0	0
1.294	0		11.7	16.5		1.294	0	0
1.499	0		13.54	21.9		1.499	0	0
1.736	0		15.69	19.6		1.736	0	0
2.01	0		18.17	12.1		2.01	0	0
2.328	0		21.04	5.6		2.328	0	0
2.696	0		24.36	2.3		2.696	0	0
3.122	0		28.21	1.1		3.122	0	0
3.615	0		32.67	0.7		3.615	0	0
4.187	0		37.84	0.7		4.187	0	0
4.849	0		43.82	0.8		4.849	0	0
5.615	0.1		50.75	0.8		5.615	0	0.1
6.503	0.5		58.77	0.8		6.503	0	0.6
7.531	1		68.06	0.6		7.531	0	1.9
8.721	1.2		78.82	0.4		8.721	0.5	3.8
10.1	2.5		91.28	0.2		10.1	2.4	7.5
11.7	5.7		105.7	0.1		11.7	6	13.7
13.54	10.2		122.4	0		13.54	9.5	18.5
15.69	12.8		141.8	0		15.69	11.7	17.5
18.17	11.7		164.2	0		18.17	12.5	12.4
21.04	8.4		190.1	0		21.04	12.1	7.3
24.36	6		220.2	0		24.36	10.8	4.2
28.21	5.4		255	0		28.21	9.3	2.7
32.67	5.7		295.3	0		32.67	7.7	2.1
37.84	6.1					37.84	6.1	1.8
43.82	6.1					43.82	4.5	1.5
50.75	5.3					50.75	3	1.3
58.77	4.1					58.77	1.9	1
68.06	2.8					68.06	1.1	0.7
78.82	1.8					78.82	0.5	0.5
91.28	1					91.28	0.2	0.3
105.7	0.5					105.7	0.1	0.2
122.4	0.2					122.4	0	0.1
141.8	0.1					141.8	0	0
164.2	0					164.2	0	0
190.1	0					190.1	0	0
220.2	0					220.2	0	0
255	0					255	0	0
295.3	0					295.3	0	0
342						342	0	0
396.1						396.1	0	0
458.7						458.7	0	0
531.2						531.2	0	0
615.1						615.1	0	0
712.4						712.4	0	0
825						825	0	0
955.4						955.4	0	0
1106						1106	0	0
